# Supplementary material for: Antibacterial apple cider vinegar eradicates methicillin resistant Staphylococcus aureus and resistant Escherichia coli
Source: Sci Rep. 2021 Jan 20;11:1854. doi: 10.1038/s41598-020-78407-x (PMC7817673; doi:10.1038/s41598-020-78407-x)
Supplement: Supplementary file 1 — Supplementary Table 1. [file 41598_2020_78407_MOESM1_ESM.xlsx]

## Sheet: All Proteins
Checked	Protein FDR Confidence	Master	Accession	Description	Exp. q-value	Sum PEP Score	Coverage	# Peptides	# PSMs	# Unique Peptides	# Protein Groups	# AAs	MW [kDa]	calc. pI	Found in Sample: [S49] F49: Sample, No ACV added, S Aureus	Found in Sample: [S40] F40: Sample, No ACV added, S Aureus	Found in Sample: [S41] F41: Sample, No ACV added, S Aureus	Found in Sample: [S42] F42: Sample, No ACV added, S Aureus	Found in Sample: [S43] F43: Sample, No ACV added, S Aureus	Found in Sample: [S44] F44: Sample, No ACV added, S Aureus	Found in Sample: [S45] F45: Sample, No ACV added, S Aureus	Found in Sample: [S46] F46: Sample, No ACV added, S Aureus	Found in Sample: [S47] F47: Sample, No ACV added, S Aureus	Found in Sample: [S48] F48: Sample, No ACV added, S Aureus	Found in Sample: [S37] F37: Sample, No ACV added, S Aureus	Found in Sample: [S38] F38: Sample, No ACV added, S Aureus	Found in Sample: [S39] F39: Sample, No ACV added, S Aureus	Found in Sample: [S17] F17: Sample, No ACV added, E Coli	Found in Sample: [S18] F18: Sample, No ACV added, E Coli	Found in Sample: [S19] F19: Sample, No ACV added, E Coli	Found in Sample: [S20] F20: Sample, No ACV added, E Coli	Found in Sample: [S21] F21: Sample, No ACV added, E Coli	Found in Sample: [S22] F22: Sample, No ACV added, E Coli	Found in Sample: [S23] F23: Sample, No ACV added, E Coli	Found in Sample: [S24] F24: Sample, No ACV added, E Coli	Found in Sample: [S14] F14: Sample, No ACV added, n/a	Found in Sample: [S15] F15: Sample, No ACV added, E Coli	Found in Sample: [S16] F16: Sample, No ACV added, E Coli	Found in Sample: [S1] F1: Sample, No ACV added, E Coli	Found in Sample: [S28] F28: Sample, ACV treated, S Aureus	Found in Sample: [S29] F29: Sample, ACV treated, S Aureus	Found in Sample: [S30] F30: Sample, ACV treated, S Aureus	Found in Sample: [S31] F31: Sample, ACV treated, S Aureus	Found in Sample: [S32] F32: Sample, ACV treated, S Aureus	Found in Sample: [S33] F33: Sample, ACV treated, S Aureus	Found in Sample: [S34] F34: Sample, ACV treated, S Aureus	Found in Sample: [S35] F35: Sample, ACV treated, S Aureus	Found in Sample: [S26] F26: Sample, ACV treated, S Aureus	Found in Sample: [S27] F27: Sample, ACV treated, S Aureus
FALSE	High	Master Protein	Q2G1D8	Formate acetyltransferase OS=Staphylococcus aureus (strain NCTC 8325) GN=pflB PE=3 SV=1	0	461.106	73.5648	51	528	49	1	749	84.8	5.48	High	High	High	High	High	High	High	High	High	High	High	High	High	Not Found	Not Found	Not Found	Not Found	Not Found	Not Found	Not Found	High	Not Found	Not Found	Not Found	Not Found	Not Found	Not Found	Not Found	Not Found	Not Found	Not Found	Not Found	Not Found	Not Found	Not Found
FALSE	High	Master Protein	A7WYX4	Elongation factor G OS=Staphylococcus aureus (strain Mu3 / ATCC 700698) GN=fusA PE=3 SV=1	0	242.679	57.4315	29	226	29	1	693	76.6	4.88	High	High	High	High	High	High	High	High	High	High	High	High	High	Not Found	Not Found	Not Found	Not Found	Not Found	Not Found	Not Found	Not Found	Not Found	Not Found	Not Found	Not Found	Not Found	Not Found	Not Found	Not Found	Not Found	Not Found	Not Found	Not Found	Not Found	Not Found
FALSE	High	Master Protein	Q2FJ92	Elongation factor Tu OS=Staphylococcus aureus (strain USA300) GN=tuf PE=3 SV=1	0	395.027	76.9036	26	452	23	1	394	43.1	4.86	High	High	High	High	High	High	High	High	High	High	High	High	High	Not Found	Not Found	Not Found	Not Found	Not Found	Not Found	Not Found	Not Found	Not Found	Not Found	Not Found	Not Found	Not Found	Not Found	Not Found	Not Found	Not Found	Not Found	Not Found	Not Found	Not Found	Not Found
FALSE	High	Master Protein	Q6GDG7	Arginine deiminase OS=Staphylococcus aureus (strain MRSA252) GN=arcA PE=3 SV=1	0	162.353	67.6399	24	157	24	1	411	46.9	5.25	High	High	High	High	High	High	High	High	High	High	High	High	High	Not Found	Not Found	Not Found	Not Found	Not Found	Not Found	Not Found	Not Found	Not Found	Not Found	Not Found	Not Found	Not Found	Not Found	Not Found	Not Found	Not Found	Not Found	Not Found	Not Found	Not Found	Not Found
FALSE	High	Master Protein	P45554	Chaperone protein DnaK OS=Staphylococcus aureus GN=dnaK PE=3 SV=1	0	159.642	45.5738	24	135	21	1	610	66.3	4.75	High	High	High	High	High	Not Found	High	High	High	High	High	High	High	Not Found	Not Found	Not Found	Not Found	Not Found	Not Found	Not Found	Not Found	Not Found	Not Found	Not Found	Not Found	Not Found	Not Found	Not Found	Not Found	Not Found	Not Found	Not Found	Not Found	Not Found	Not Found
FALSE	High	Master Protein	Q2YTE3	Pyruvate kinase OS=Staphylococcus aureus (strain bovine RF122 / ET3-1) GN=pyk PE=3 SV=1	0	194.156	57.6068	24	168	24	1	585	63.1	5.35	High	High	High	High	High	High	High	High	High	High	High	High	High	Not Found	Not Found	Not Found	Not Found	Not Found	Not Found	Not Found	Not Found	Not Found	Not Found	Not Found	Not Found	Not Found	Not Found	Not Found	Not Found	Not Found	Not Found	Not Found	Not Found	Not Found	Not Found
FALSE	High	Master Protein	Q6GDJ6	Probable malate:quinone oxidoreductase 2 OS=Staphylococcus aureus (strain MRSA252) GN=mqo2 PE=3 SV=1	0	167.619	58.0321	22	131	22	1	498	56	6.55	High	High	High	High	High	High	High	High	High	High	High	High	High	Not Found	Not Found	Not Found	Not Found	Not Found	Not Found	Not Found	Not Found	Not Found	Not Found	Not Found	Not Found	Not Found	Not Found	Not Found	Not Found	Not Found	Not Found	Not Found	Not Found	Not Found	Not Found
FALSE	High	Master Protein	P60285	DNA-directed RNA polymerase subunit beta' OS=Staphylococcus aureus (strain N315) GN=rpoC PE=1 SV=1	0	75.763	22.2038	21	71	15	1	1207	135.3	6.95	High	Not Found	Not Found	High	High	High	High	High	High	High	High	Not Found	Not Found	Not Found	Not Found	Not Found	Not Found	Not Found	Not Found	Not Found	Not Found	Not Found	Not Found	Not Found	Not Found	Not Found	Not Found	Not Found	Not Found	Not Found	Not Found	Not Found	Not Found	Not Found	Not Found
FALSE	High	Master Protein	Q8NXU1	Alcohol dehydrogenase OS=Staphylococcus aureus (strain MW2) GN=adh PE=3 SV=1	0	232.033	67.8571	21	247	21	1	336	36	5.52	High	High	High	High	High	High	High	High	High	High	High	High	High	Not Found	Not Found	Not Found	Not Found	Not Found	Not Found	Not Found	Not Found	Not Found	Not Found	Not Found	Not Found	Not Found	Not Found	Not Found	Not Found	Not Found	Not Found	Not Found	Not Found	Not Found	Not Found
FALSE	High	Master Protein	P0A037	Glyceraldehyde-3-phosphate dehydrogenase 1 OS=Staphylococcus aureus (strain MW2) GN=gapA1 PE=3 SV=1	0	209.439	84.5238	20	186	20	1	336	36.3	5.05	High	High	High	High	High	High	High	High	High	High	High	High	High	Not Found	Not Found	Not Found	Not Found	Not Found	Not Found	Not Found	Not Found	Not Found	Not Found	Not Found	Not Found	Not Found	Not Found	Not Found	Not Found	Not Found	Not Found	Not Found	Not Found	Not Found	Not Found
FALSE	High	Master Protein	A1AIG0	DNA-directed RNA polymerase subunit beta' OS=Escherichia coli O1:K1 / APEC GN=rpoC PE=3 SV=1	0	103.812	17.9815	19	60	16	1	1407	155.1	7.08	Not Found	Not Found	Not Found	Not Found	Not Found	Not Found	Not Found	Not Found	Not Found	Not Found	Not Found	Not Found	Not Found	High	High	High	Not Found	Not Found	High	High	High	High	High	High	High	Not Found	Not Found	Not Found	Not Found	Not Found	Not Found	Not Found	Not Found	Not Found	Not Found
FALSE	High	Master Protein	P66963	Transketolase OS=Staphylococcus aureus (strain MW2) GN=tkt PE=3 SV=1	0	134.441	37.4622	19	108	19	1	662	72.2	5.06	High	High	High	High	High	High	High	High	High	High	High	High	High	Not Found	Not Found	Not Found	Not Found	Not Found	Not Found	Not Found	Not Found	Not Found	Not Found	Not Found	Not Found	Not Found	Not Found	Not Found	Not Found	Not Found	Not Found	Not Found	Not Found	Not Found	Not Found
FALSE	High	Master Protein	P0AG67	30S ribosomal protein S1 OS=Escherichia coli (strain K12) GN=rpsA PE=1 SV=1	0	131.605	33.3932	19	176	19	1	557	61.1	4.98	Not Found	Not Found	Not Found	Not Found	Not Found	Not Found	Not Found	Not Found	Not Found	Not Found	Not Found	Not Found	Not Found	High	High	High	High	High	High	High	High	High	High	High	High	Not Found	Not Found	Not Found	Not Found	Not Found	Not Found	Not Found	Not Found	Not Found	Not Found
FALSE	High	Master Protein	P64078	Enolase OS=Staphylococcus aureus (strain Mu50 / ATCC 700699) GN=eno PE=3 SV=1	0	178.573	48.8479	19	199	19	1	434	47.1	4.65	High	High	High	High	High	High	High	High	High	High	High	High	High	Not Found	Not Found	Not Found	Not Found	Not Found	Not Found	Not Found	Not Found	Not Found	Not Found	Not Found	Not Found	Not Found	Not Found	Not Found	Not Found	Not Found	Not Found	Not Found	Not Found	Not Found	Not Found
FALSE	High	Master Protein	Q2FDV8	ATP-dependent Clp protease ATP-binding subunit ClpL OS=Staphylococcus aureus (strain USA300) GN=clpL PE=3 SV=1	0	100.346	39.515	18	58	18	1	701	77.8	5.02	High	High	High	High	High	Not Found	High	High	High	High	High	Not Found	High	Not Found	Not Found	Not Found	Not Found	Not Found	Not Found	Not Found	Not Found	Not Found	Not Found	Not Found	Not Found	Not Found	Not Found	Not Found	Not Found	Not Found	Not Found	Not Found	Not Found	Not Found	Not Found
FALSE	High	Master Protein	A5ISE1	Elongation factor Ts OS=Staphylococcus aureus (strain JH9) GN=tsf PE=3 SV=1	0	206.454	72.6962	18	175	18	1	293	32.5	5.24	High	High	High	High	High	High	High	High	High	High	High	High	High	Not Found	Not Found	Not Found	Not Found	Not Found	Not Found	Not Found	Not Found	Not Found	Not Found	Not Found	Not Found	Not Found	Not Found	Not Found	Not Found	Not Found	Not Found	Not Found	Not Found	Not Found	Not Found
FALSE	High	Master Protein	A1AGM6	Elongation factor Tu 1 OS=Escherichia coli O1:K1 / APEC GN=tuf1 PE=3 SV=2	0	233.855	52.0305	18	524	16	1	394	43.3	5.45	Not Found	Not Found	Not Found	Not Found	Not Found	Not Found	Not Found	Not Found	Not Found	Not Found	Not Found	Not Found	Not Found	High	High	High	High	High	High	High	High	High	High	High	High	Not Found	Not Found	Not Found	Not Found	Not Found	Not Found	Not Found	Not Found	Not Found	Not Found
FALSE	High	Master Protein	Q6GEX2	ATP synthase subunit beta OS=Staphylococcus aureus (strain MRSA252) GN=atpD PE=3 SV=1	0	129.904	48.2979	17	124	17	1	470	51.4	4.82	High	High	High	High	High	High	High	High	High	High	High	High	High	Not Found	Not Found	Not Found	Not Found	Not Found	Not Found	Not Found	Not Found	Not Found	Not Found	Not Found	Not Found	Not Found	Not Found	Not Found	Not Found	Not Found	Not Found	Not Found	Not Found	Not Found	Not Found
FALSE	High	Master Protein	A1AGM7	Elongation factor G OS=Escherichia coli O1:K1 / APEC GN=fusA PE=3 SV=1	0	165.363	33.8068	17	95	14	1	704	77.5	5.38	Not Found	Not Found	Not Found	Not Found	Not Found	Not Found	Not Found	Not Found	Not Found	Not Found	Not Found	Not Found	Not Found	High	High	High	High	High	High	Not Found	High	High	High	High	High	Not Found	Not Found	Not Found	Not Found	Not Found	Not Found	Not Found	Not Found	Not Found	Not Found
FALSE	High	Master Protein	P09373	Formate acetyltransferase 1 OS=Escherichia coli (strain K12) GN=pflB PE=1 SV=2	0	162.265	26.9737	16	90	13	1	760	85.3	6.01	Not Found	Not Found	Not Found	Not Found	Not Found	Not Found	Not Found	Not Found	Not Found	Not Found	Not Found	Not Found	Not Found	High	High	High	High	High	High	High	High	High	High	High	High	Not Found	Not Found	Not Found	Not Found	Not Found	Not Found	Not Found	Not Found	Not Found	Not Found
FALSE	High	Master Protein	Q6GES3	Glutamine--fructose-6-phosphate aminotransferase [isomerizing] OS=Staphylococcus aureus (strain MRSA252) GN=glmS PE=3 SV=3	0	117.534	34.7754	16	119	16	1	601	65.8	5.03	High	High	High	High	High	High	High	High	High	High	High	High	High	Not Found	Not Found	Not Found	Not Found	Not Found	Not Found	Not Found	Not Found	Not Found	Not Found	Not Found	Not Found	Not Found	Not Found	Not Found	Not Found	Not Found	Not Found	Not Found	Not Found	Not Found	Not Found
FALSE	High	Master Protein	A7ZVV7	Chaperone protein DnaK OS=Escherichia coli O9:H4 (strain HS) GN=dnaK PE=3 SV=1	0	154.502	33.5423	15	118	14	1	638	69.1	4.97	Not Found	Not Found	Not Found	Not Found	Not Found	Not Found	Not Found	Not Found	Not Found	Not Found	Not Found	Not Found	Not Found	High	High	High	High	High	High	High	High	High	High	High	High	Not Found	Not Found	Not Found	Not Found	Not Found	Not Found	Not Found	Not Found	Not Found	Not Found
FALSE	High	Master Protein	Q6GBX5	Cysteine synthase OS=Staphylococcus aureus (strain MSSA476) GN=cysK PE=3 SV=1	0	70.489	80.6452	15	64	15	1	310	33	5.45	High	High	High	High	High	High	High	High	High	High	High	High	High	Not Found	Not Found	Not Found	Not Found	Not Found	Not Found	Not Found	Not Found	Not Found	Not Found	Not Found	Not Found	Not Found	Not Found	Not Found	Not Found	Not Found	Not Found	Not Found	Not Found	Not Found	Not Found
FALSE	High	Master Protein	P0A9Q7	Aldehyde-alcohol dehydrogenase OS=Escherichia coli (strain K12) GN=adhE PE=1 SV=2	0	157.741	27.8339	15	157	15	1	891	96.1	6.79	Not Found	Not Found	Not Found	Not Found	Not Found	Not Found	Not Found	Not Found	Not Found	Not Found	Not Found	Not Found	Not Found	High	High	High	High	High	High	High	High	High	High	High	High	Not Found	Not Found	Not Found	Not Found	Not Found	Not Found	Not Found	Not Found	Not Found	Not Found
FALSE	High	Master Protein	A5ITK0	Trigger factor OS=Staphylococcus aureus (strain JH9) GN=tig PE=3 SV=1	0	92.51	37.6443	14	48	14	1	433	48.6	4.42	High	Not Found	High	High	High	High	High	High	High	High	High	High	High	Not Found	Not Found	Not Found	Not Found	Not Found	Not Found	Not Found	Not Found	Not Found	Not Found	Not Found	Not Found	Not Found	Not Found	Not Found	Not Found	Not Found	Not Found	Not Found	Not Found	Not Found	Not Found
FALSE	High	Master Protein	Q2FH00	Alanine dehydrogenase 1 OS=Staphylococcus aureus (strain USA300) GN=ald1 PE=3 SV=1	0	103.952	39.2473	14	89	14	1	372	40.2	5.24	High	High	High	High	High	High	High	High	High	High	High	High	High	Not Found	Not Found	Not Found	Not Found	Not Found	Not Found	Not Found	Not Found	Not Found	Not Found	Not Found	Not Found	Not Found	Not Found	Not Found	Not Found	Not Found	Not Found	Not Found	Not Found	Not Found	Not Found
FALSE	High	Master Protein	Q2FYJ3	L-threonine dehydratase catabolic TdcB OS=Staphylococcus aureus (strain NCTC 8325) GN=tdcB PE=3 SV=1	0	125.307	56.0694	14	81	14	1	346	37.3	6.54	High	High	High	High	High	Not Found	High	High	High	High	High	High	High	Not Found	Not Found	Not Found	Not Found	Not Found	Not Found	Not Found	Not Found	Not Found	Not Found	Not Found	Not Found	Not Found	Not Found	Not Found	Not Found	Not Found	Not Found	Not Found	Not Found	Not Found	Not Found
FALSE	High	Master Protein	Q6GDJ7	Fructose-bisphosphate aldolase class 1 OS=Staphylococcus aureus (strain MRSA252) GN=fda PE=3 SV=3	0	75.658	76.0135	13	46	13	1	296	32.9	5.06	High	High	High	High	High	High	High	High	High	High	High	High	Not Found	Not Found	Not Found	Not Found	Not Found	Not Found	Not Found	Not Found	Not Found	Not Found	Not Found	Not Found	Not Found	Not Found	Not Found	Not Found	Not Found	Not Found	Not Found	Not Found	Not Found	Not Found	Not Found
FALSE	High	Master Protein	A6QJ89	50S ribosomal protein L2 OS=Staphylococcus aureus (strain Newman) GN=rplB PE=3 SV=1	0	94.713	58.1227	13	165	13	1	277	30.1	10.77	High	High	High	High	High	High	High	High	High	High	High	High	High	Not Found	Not Found	Not Found	Not Found	Not Found	Not Found	Not Found	Not Found	Not Found	Not Found	Not Found	Not Found	Not Found	Not Found	Not Found	Not Found	Not Found	Not Found	Not Found	Not Found	Not Found	Not Found
FALSE	High	Master Protein	B1XDP7	60 kDa chaperonin OS=Escherichia coli (strain K12 / DH10B) GN=groL PE=3 SV=1	0	163.735	30.4745	13	79	13	1	548	57.3	4.94	Not Found	Not Found	Not Found	Not Found	Not Found	Not Found	Not Found	Not Found	Not Found	Not Found	Not Found	Not Found	Not Found	High	High	High	High	High	High	High	High	High	High	High	High	Not Found	Not Found	Not Found	Not Found	Not Found	Not Found	Not Found	Not Found	Not Found	Not Found
FALSE	High	Master Protein	A5ISI2	Glycerol kinase OS=Staphylococcus aureus (strain JH9) GN=glpK PE=3 SV=1	0	56.559	30.5221	13	44	13	1	498	55.6	5.01	High	High	Not Found	High	High	High	Not Found	High	High	High	High	Not Found	Not Found	Not Found	Not Found	Not Found	Not Found	Not Found	Not Found	Not Found	Not Found	Not Found	Not Found	Not Found	Not Found	Not Found	Not Found	Not Found	Not Found	Not Found	Not Found	Not Found	Not Found	Not Found	Not Found
FALSE	High	Master Protein	A7X5E5	50S ribosomal protein L5 OS=Staphylococcus aureus (strain Mu3 / ATCC 700698) GN=rplE PE=3 SV=1	0	80.891	68.1564	13	68	12	1	179	20.3	9.32	High	High	High	High	High	High	High	High	High	High	High	High	High	Not Found	Not Found	Not Found	Not Found	Not Found	Not Found	Not Found	Not Found	Not Found	Not Found	Not Found	Not Found	Not Found	Not Found	Not Found	Not Found	Not Found	Not Found	Not Found	Not Found	Not Found	Not Found
FALSE	High	Master Protein	Q6GDK1	L-lactate dehydrogenase 2 OS=Staphylococcus aureus (strain MRSA252) GN=ldh2 PE=3 SV=1	0	103.955	47.6489	13	129	13	1	319	34.4	4.93	High	High	High	High	High	High	High	High	High	High	High	High	High	Not Found	Not Found	Not Found	Not Found	Not Found	Not Found	Not Found	Not Found	Not Found	Not Found	Not Found	Not Found	Not Found	Not Found	Not Found	Not Found	Not Found	Not Found	Not Found	Not Found	Not Found	Not Found
FALSE	High	Master Protein	Q2YXR5	Aerobic glycerol-3-phosphate dehydrogenase OS=Staphylococcus aureus (strain bovine RF122 / ET3-1) GN=glpD PE=3 SV=2	0	90.938	27.289	13	107	13	1	557	62.4	7.03	High	High	High	High	High	High	High	High	High	High	High	High	High	Not Found	Not Found	Not Found	Not Found	Not Found	Not Found	Not Found	Not Found	Not Found	Not Found	Not Found	Not Found	Not Found	Not Found	Not Found	Not Found	Not Found	Not Found	Not Found	Not Found	Not Found	Not Found
FALSE	High	Master Protein	A8A6J5	ATP synthase subunit beta OS=Escherichia coli O9:H4 (strain HS) GN=atpD PE=3 SV=1	0	127.6	41.5217	13	90	13	1	460	50.3	5.01	Not Found	Not Found	Not Found	Not Found	Not Found	Not Found	Not Found	Not Found	Not Found	Not Found	Not Found	Not Found	Not Found	High	High	High	High	High	High	High	High	High	High	High	High	Not Found	Not Found	Not Found	Not Found	Not Found	Not Found	Not Found	Not Found	Not Found	Not Found
FALSE	High	Master Protein	Q2YWS3	Glucose-6-phosphate isomerase OS=Staphylococcus aureus (strain bovine RF122 / ET3-1) GN=pgi PE=3 SV=1	0	123.941	48.307	13	52	13	1	443	49.8	4.91	High	High	High	High	High	High	High	High	High	High	High	High	High	Not Found	Not Found	Not Found	Not Found	Not Found	Not Found	Not Found	Not Found	Not Found	Not Found	Not Found	Not Found	Not Found	Not Found	Not Found	Not Found	Not Found	Not Found	Not Found	Not Found	Not Found	Not Found
FALSE	High	Master Protein	B2TUP1	ATP synthase subunit alpha OS=Shigella boydii serotype 18 (strain CDC 3083-94 / BS512) GN=atpA PE=3 SV=1	0	150.714	33.9181	13	84	13	1	513	55.2	6.13	Not Found	Not Found	Not Found	Not Found	Not Found	Not Found	Not Found	Not Found	Not Found	Not Found	Not Found	Not Found	Not Found	High	High	High	High	High	High	High	High	High	High	High	High	Not Found	Not Found	Not Found	Not Found	Not Found	Not Found	Not Found	Not Found	Not Found	Not Found
FALSE	High	Master Protein	P0A9B3	Glyceraldehyde-3-phosphate dehydrogenase OS=Escherichia coli O6:H1 (strain CFT073 / ATCC 700928 / UPEC) GN=gapA PE=3 SV=2	0	127.438	45.3172	12	128	12	1	331	35.5	7.11	High	Not Found	Not Found	High	Not Found	Not Found	Not Found	Not Found	Not Found	High	Not Found	Not Found	Not Found	High	High	High	High	High	High	High	High	High	High	High	High	Not Found	Not Found	Not Found	Not Found	Not Found	Not Found	Not Found	Not Found	Not Found	Not Found
FALSE	High	Master Protein	Q8FKA7	Trigger factor OS=Escherichia coli O6:H1 (strain CFT073 / ATCC 700928 / UPEC) GN=tig PE=3 SV=1	0	71.555	30.787	12	48	12	1	432	48.2	4.86	Not Found	Not Found	Not Found	Not Found	Not Found	Not Found	Not Found	Not Found	Not Found	Not Found	Not Found	Not Found	Not Found	High	High	High	High	High	High	High	High	High	High	High	High	Not Found	Not Found	Not Found	Not Found	Not Found	Not Found	Not Found	Not Found	Not Found	Not Found
FALSE	High	Master Protein	P0AC39	Aspartate ammonia-lyase OS=Escherichia coli O6:H1 (strain CFT073 / ATCC 700928 / UPEC) GN=aspA PE=3 SV=1	0	106.592	31.1715	12	248	12	1	478	52.3	5.29	Not Found	Not Found	Not Found	Not Found	Not Found	Not Found	Not Found	Not Found	Not Found	Not Found	Not Found	Not Found	Not Found	High	High	High	High	High	High	High	High	High	High	High	High	Not Found	Not Found	Not Found	Not Found	Not Found	Not Found	Not Found	Not Found	Not Found	Not Found
FALSE	High	Master Protein	P0A0E7	Dihydrolipoyl dehydrogenase OS=Staphylococcus aureus (strain MW2) GN=pdhD PE=3 SV=1	0	69.589	36.5385	12	65	12	1	468	49.4	5.02	High	High	High	High	High	High	High	High	High	High	High	High	High	Not Found	Not Found	Not Found	Not Found	Not Found	Not Found	Not Found	Not Found	Not Found	Not Found	Not Found	Not Found	Not Found	Not Found	Not Found	Not Found	Not Found	Not Found	Not Found	Not Found	Not Found	Not Found
FALSE	High	Master Protein	Q2FJC1	Pyridoxal 5'-phosphate synthase subunit PdxS OS=Staphylococcus aureus (strain USA300) GN=pdxS PE=3 SV=1	0	94.051	49.1525	12	67	12	1	295	32	5.19	High	High	High	High	High	High	High	High	High	High	High	High	High	Not Found	Not Found	Not Found	Not Found	Not Found	Not Found	Not Found	Not Found	Not Found	Not Found	Not Found	Not Found	Not Found	Not Found	Not Found	Not Found	Not Found	Not Found	Not Found	Not Found	Not Found	Not Found
FALSE	High	Master Protein	P62399	50S ribosomal protein L5 OS=Escherichia coli (strain K12) GN=rplE PE=1 SV=2	0	119.992	63.6872	12	160	11	1	179	20.3	9.48	Not Found	Not Found	Not Found	Not Found	Not Found	Not Found	Not Found	Not Found	Not Found	Not Found	Not Found	Not Found	Not Found	High	High	High	High	High	High	High	High	High	High	High	High	Not Found	Not Found	Not Found	Not Found	Not Found	Not Found	Not Found	Not Found	Not Found	Not Found
FALSE	High	Master Protein	A5IQ96	DNA-directed RNA polymerase subunit beta OS=Staphylococcus aureus (strain JH9) GN=rpoB PE=3 SV=1	0	43.359	12.426	12	35	11	1	1183	133.2	5.03	High	Not Found	Not Found	High	High	Not Found	High	High	High	High	High	High	High	Not Found	Not Found	Not Found	Not Found	Not Found	Not Found	Not Found	Not Found	Not Found	Not Found	Not Found	Not Found	Not Found	Not Found	Not Found	Not Found	Not Found	Not Found	Not Found	Not Found	Not Found	Not Found
FALSE	High	Master Protein	P65257	L-lactate dehydrogenase 1 OS=Staphylococcus aureus (strain MW2) GN=ldhA PE=3 SV=1	0	73.34	50.7886	12	65	12	1	317	34.5	5.07	High	High	High	High	High	High	High	High	High	High	High	High	High	Not Found	Not Found	Not Found	Not Found	Not Found	Not Found	Not Found	Not Found	Not Found	Not Found	Not Found	Not Found	Not Found	Not Found	Not Found	Not Found	Not Found	Not Found	Not Found	Not Found	Not Found	Not Found
FALSE	High	Master Protein	P63284	Chaperone protein ClpB OS=Escherichia coli (strain K12) GN=clpB PE=1 SV=1	0	107.806	22.5204	12	67	11	1	857	95.5	5.52	Not Found	Not Found	Not Found	Not Found	Not Found	Not Found	Not Found	Not Found	Not Found	Not Found	Not Found	Not Found	Not Found	High	High	High	Not Found	High	High	High	High	High	High	High	High	Not Found	Not Found	Not Found	Not Found	Not Found	Not Found	Not Found	Not Found	Not Found	Not Found
FALSE	High	Master Protein	P99092	Phosphate acetyltransferase OS=Staphylococcus aureus (strain N315) GN=pta PE=1 SV=1	0	49.566	52.7439	11	42	11	1	328	34.9	4.84	High	High	Not Found	High	High	Not Found	High	High	High	High	High	High	High	Not Found	Not Found	Not Found	Not Found	Not Found	Not Found	Not Found	Not Found	Not Found	Not Found	Not Found	Not Found	Not Found	Not Found	Not Found	Not Found	Not Found	Not Found	Not Found	Not Found	Not Found	Not Found
FALSE	High	Master Protein	A6U3J0	ATP synthase subunit alpha OS=Staphylococcus aureus (strain JH1) GN=atpA PE=3 SV=1	0	73.935	28.2869	11	116	11	1	502	54.6	5.01	High	High	High	High	High	High	High	High	High	High	High	High	High	Not Found	Not Found	Not Found	Not Found	Not Found	Not Found	Not Found	Not Found	Not Found	Not Found	Not Found	Not Found	Not Found	Not Found	Not Found	Not Found	Not Found	Not Found	Not Found	Not Found	Not Found	Not Found
FALSE	High	Master Protein	P27302	Transketolase 1 OS=Escherichia coli (strain K12) GN=tktA PE=1 SV=5	0	104.732	25.7919	11	85	11	1	663	72.2	5.67	Not Found	Not Found	Not Found	Not Found	Not Found	Not Found	Not Found	Not Found	Not Found	Not Found	Not Found	Not Found	Not Found	High	High	High	High	High	High	High	High	High	High	High	High	Not Found	Not Found	Not Found	Not Found	Not Found	Not Found	Not Found	Not Found	Not Found	Not Found
FALSE	High	Master Protein	Q2YSF1	Phosphoglycerate kinase OS=Staphylococcus aureus (strain bovine RF122 / ET3-1) GN=pgk PE=3 SV=1	0	85.266	37.8788	11	76	9	1	396	42.6	5.33	High	High	High	High	High	High	High	High	High	High	High	High	High	Not Found	Not Found	Not Found	Not Found	Not Found	Not Found	Not Found	Not Found	Not Found	Not Found	Not Found	Not Found	Not Found	Not Found	Not Found	Not Found	Not Found	Not Found	Not Found	Not Found	Not Found	Not Found
FALSE	High	Master Protein	A6U188	Translation initiation factor IF-2 OS=Staphylococcus aureus (strain JH1) GN=infB PE=3 SV=1	0	62.344	24.6809	11	45	11	1	705	77.8	5.2	High	High	High	High	High	Not Found	High	High	High	High	High	High	High	Not Found	Not Found	Not Found	Not Found	Not Found	Not Found	Not Found	Not Found	Not Found	Not Found	Not Found	Not Found	Not Found	Not Found	Not Found	Not Found	Not Found	Not Found	Not Found	Not Found	Not Found	Not Found
FALSE	High	Master Protein	P0AFG9	Pyruvate dehydrogenase E1 component OS=Escherichia coli O157:H7 GN=aceE PE=1 SV=2	0	60.849	19.053	11	43	11	1	887	99.6	5.68	Not Found	Not Found	Not Found	Not Found	Not Found	Not Found	Not Found	Not Found	Not Found	Not Found	Not Found	Not Found	Not Found	High	Not Found	Not Found	Not Found	Not Found	High	High	High	High	Not Found	High	High	Not Found	Not Found	Not Found	Not Found	Not Found	Not Found	Not Found	Not Found	Not Found	Not Found
FALSE	High	Master Protein	Q99TF3	Putative universal stress protein SAV1710 OS=Staphylococcus aureus (strain Mu50 / ATCC 700699) GN=SAV1710 PE=3 SV=1	0	121.831	80.1205	11	105	11	1	166	18.5	5.87	High	High	High	High	High	High	High	High	High	High	High	High	High	Not Found	Not Found	Not Found	Not Found	Not Found	Not Found	Not Found	Not Found	Not Found	Not Found	Not Found	Not Found	Not Found	Not Found	Not Found	Not Found	Not Found	Not Found	Not Found	High	Not Found	Not Found
FALSE	High	Master Protein	P65635	Dihydrolipoyllysine-residue acetyltransferase component of pyruvate dehydrogenase complex OS=Staphylococcus aureus (strain Mu50 / ATCC 700699) GN=pdhC PE=3 SV=1	0	61.775	40.4651	11	67	11	1	430	46.3	5	Not Found	High	High	High	High	Not Found	High	High	High	High	High	High	High	Not Found	Not Found	Not Found	Not Found	Not Found	Not Found	Not Found	Not Found	Not Found	Not Found	Not Found	Not Found	Not Found	Not Found	Not Found	Not Found	Not Found	Not Found	Not Found	Not Found	Not Found	Not Found
FALSE	High	Master Protein	P66553	30S ribosomal protein S3 OS=Staphylococcus aureus (strain N315) GN=rpsC PE=1 SV=1	0	110.982	56.2212	11	136	11	1	217	24.1	9.76	High	High	High	High	High	High	High	High	High	High	High	High	High	Not Found	Not Found	Not Found	Not Found	Not Found	Not Found	Not Found	Not Found	Not Found	Not Found	Not Found	Not Found	Not Found	Not Found	Not Found	Not Found	Not Found	Not Found	Not Found	Not Found	Not Found	Not Found
FALSE	High	Master Protein	Q2YWA6	1-pyrroline-5-carboxylate dehydrogenase OS=Staphylococcus aureus (strain bovine RF122 / ET3-1) GN=rocA PE=3 SV=1	0	80.356	32.2957	11	73	11	1	514	56.8	5.1	High	High	High	High	High	High	High	High	High	High	High	High	High	Not Found	Not Found	Not Found	Not Found	Not Found	Not Found	Not Found	Not Found	Not Found	Not Found	Not Found	Not Found	Not Found	Not Found	Not Found	Not Found	Not Found	Not Found	Not Found	Not Found	Not Found	Not Found
FALSE	High	Master Protein	A8Z2N6	30S ribosomal protein S4 OS=Staphylococcus aureus (strain USA300 / TCH1516) GN=rpsD PE=3 SV=1	0	86.67	57.5	11	117	11	1	200	23	10.02	High	High	High	High	High	High	High	High	High	High	High	High	High	Not Found	Not Found	Not Found	Not Found	Not Found	Not Found	Not Found	Not Found	Not Found	Not Found	Not Found	Not Found	Not Found	Not Found	Not Found	Not Found	Not Found	Not Found	Not Found	Not Found	Not Found	Not Found
FALSE	High	Master Protein	P68822	Triosephosphate isomerase OS=Staphylococcus aureus (strain Mu50 / ATCC 700699) GN=tpiA PE=3 SV=1	0	59.833	59.2885	11	43	11	1	253	27.2	4.87	High	High	High	High	High	High	Not Found	High	High	High	High	Not Found	Not Found	Not Found	Not Found	Not Found	Not Found	Not Found	Not Found	Not Found	Not Found	Not Found	Not Found	Not Found	Not Found	Not Found	Not Found	Not Found	Not Found	Not Found	Not Found	Not Found	Not Found	Not Found	Not Found
FALSE	High	Master Protein	Q5HGH6	30S ribosomal protein S2 OS=Staphylococcus aureus (strain COL) GN=rpsB PE=3 SV=1	0	76.575	59.6899	11	89	11	1	258	29.4	5.4	High	High	High	High	High	High	High	High	High	High	High	High	High	Not Found	Not Found	Not Found	Not Found	Not Found	Not Found	Not Found	Not Found	Not Found	Not Found	Not Found	Not Found	Not Found	Not Found	Not Found	Not Found	Not Found	Not Found	Not Found	Not Found	Not Found	Not Found
FALSE	High	Master Protein	Q6GA26	Cell division protein FtsZ OS=Staphylococcus aureus (strain MSSA476) GN=ftsZ PE=3 SV=1	0	94.416	49.2308	11	81	11	1	390	41	4.98	High	High	High	High	High	Not Found	High	High	High	High	High	High	High	Not Found	Not Found	Not Found	Not Found	Not Found	Not Found	Not Found	Not Found	Not Found	Not Found	Not Found	Not Found	Not Found	Not Found	Not Found	Not Found	Not Found	Not Found	Not Found	Not Found	Not Found	Not Found
FALSE	High	Master Protein	P0A799	Phosphoglycerate kinase OS=Escherichia coli (strain K12) GN=pgk PE=1 SV=2	0	61.985	27.3902	10	55	10	1	387	41.1	5.22	Not Found	Not Found	Not Found	Not Found	Not Found	Not Found	Not Found	Not Found	Not Found	Not Found	Not Found	Not Found	Not Found	High	Not Found	High	High	High	High	High	High	High	Not Found	High	High	Not Found	Not Found	Not Found	Not Found	Not Found	Not Found	Not Found	Not Found	Not Found	Not Found
FALSE	High	Master Protein	P0A7R4	50S ribosomal protein L9 OS=Shigella flexneri GN=rplI PE=3 SV=1	0	80.891	69.1275	10	120	10	1	149	15.8	6.58	Not Found	Not Found	Not Found	Not Found	Not Found	Not Found	Not Found	Not Found	Not Found	Not Found	Not Found	Not Found	Not Found	High	High	Not Found	High	High	High	High	High	High	High	High	High	Not Found	Not Found	Not Found	Not Found	Not Found	Not Found	Not Found	Not Found	Not Found	Not Found
FALSE	High	Master Protein	P67478	Fructose-bisphosphate aldolase OS=Staphylococcus aureus (strain MW2) GN=fba PE=3 SV=1	0	67.14	53.4965	10	62	10	1	286	30.8	5.1	High	High	High	High	High	High	High	High	High	High	High	High	High	Not Found	Not Found	Not Found	Not Found	Not Found	Not Found	Not Found	Not Found	Not Found	Not Found	Not Found	Not Found	Not Found	Not Found	Not Found	Not Found	Not Found	Not Found	Not Found	Not Found	Not Found	Not Found
FALSE	High	Master Protein	A6QHP5	Acetate kinase OS=Staphylococcus aureus (strain Newman) GN=ackA PE=3 SV=1	0	64.028	32.25	10	118	10	1	400	44	6	High	High	High	High	High	High	High	High	High	High	High	High	High	Not Found	Not Found	Not Found	Not Found	Not Found	Not Found	Not Found	Not Found	Not Found	Not Found	Not Found	Not Found	Not Found	Not Found	Not Found	Not Found	Not Found	Not Found	Not Found	Not Found	Not Found	Not Found
FALSE	High	Master Protein	Q6GI31	Bifunctional autolysin OS=Staphylococcus aureus (strain MRSA252) GN=atl PE=3 SV=1	0	38.832	13.206	10	24	10	1	1257	137.4	9.61	Not Found	Not Found	Not Found	High	High	Not Found	High	High	High	High	High	Not Found	Not Found	Not Found	Not Found	Not Found	Not Found	Not Found	Not Found	Not Found	Not Found	Not Found	Not Found	Not Found	Not Found	Not Found	Not Found	Not Found	Not Found	Not Found	Not Found	Not Found	Not Found	Not Found	Not Found
FALSE	High	Master Protein	Q7A466	50S ribosomal protein L6 OS=Staphylococcus aureus (strain N315) GN=rplF PE=1 SV=1	0	61.272	69.1011	10	54	10	1	178	19.8	9.54	High	High	High	High	High	High	High	High	High	High	High	High	High	Not Found	Not Found	Not Found	Not Found	Not Found	Not Found	Not Found	Not Found	Not Found	Not Found	Not Found	Not Found	Not Found	Not Found	Not Found	Not Found	Not Found	Not Found	Not Found	Not Found	Not Found	Not Found
FALSE	High	Master Protein	P69910	Glutamate decarboxylase beta OS=Escherichia coli (strain K12) GN=gadB PE=1 SV=1	0	132	34.3348	10	149	10	1	466	52.6	5.49	Not Found	Not Found	Not Found	Not Found	Not Found	Not Found	Not Found	Not Found	Not Found	Not Found	Not Found	Not Found	Not Found	High	High	High	High	High	High	High	High	High	High	High	High	Not Found	Not Found	Not Found	Not Found	Not Found	Not Found	Not Found	Not Found	Not Found	Not Found
FALSE	High	Master Protein	Q08854	60 kDa chaperonin OS=Staphylococcus aureus GN=groL PE=1 SV=3	0	54.583	26.9017	10	28	10	1	539	57.8	4.75	Not Found	Not Found	Not Found	High	High	Not Found	High	Not Found	High	High	High	High	High	Not Found	Not Found	Not Found	Not Found	Not Found	Not Found	Not Found	Not Found	Not Found	Not Found	Not Found	Not Found	Not Found	Not Found	Not Found	Not Found	Not Found	Not Found	Not Found	Not Found	Not Found	Not Found
FALSE	High	Master Protein	Q7A473	50S ribosomal protein L13 OS=Staphylococcus aureus (strain N315) GN=rplM PE=1 SV=1	0	83.151	71.0345	10	146	10	1	145	16.3	9.31	High	High	High	High	High	High	High	High	High	High	High	High	High	Not Found	Not Found	Not Found	Not Found	Not Found	Not Found	Not Found	Not Found	Not Found	Not Found	Not Found	Not Found	Not Found	Not Found	Not Found	Not Found	Not Found	Not Found	Not Found	Not Found	Not Found	Not Found
FALSE	High	Master Protein	Q2FXP7	Threonine--tRNA ligase OS=Staphylococcus aureus (strain NCTC 8325) GN=thrS PE=3 SV=1	0	69.965	28.5271	10	42	10	1	645	74.4	5.39	High	Not Found	High	High	High	Not Found	High	High	High	High	High	High	High	Not Found	Not Found	Not Found	Not Found	Not Found	Not Found	Not Found	Not Found	Not Found	Not Found	Not Found	Not Found	Not Found	Not Found	Not Found	Not Found	Not Found	Not Found	Not Found	Not Found	Not Found	Not Found
FALSE	High	Master Protein	Q6GDH0	Carbamate kinase 2 OS=Staphylococcus aureus (strain MRSA252) GN=arcC2 PE=3 SV=2	0	56.273	38.6581	9	48	9	1	313	34.3	5.26	High	Not Found	High	High	High	High	High	High	High	High	High	High	High	Not Found	Not Found	Not Found	Not Found	Not Found	Not Found	Not Found	Not Found	Not Found	Not Found	Not Found	Not Found	Not Found	Not Found	Not Found	Not Found	Not Found	Not Found	Not Found	Not Found	Not Found	Not Found
FALSE	High	Master Protein	A9MSY1	30S ribosomal protein S5 OS=Salmonella paratyphi B (strain ATCC BAA-1250 / SPB7) GN=rpsE PE=3 SV=1	0	129.71	62.8743	9	181	9	1	167	17.6	10.11	Not Found	Not Found	Not Found	Not Found	Not Found	Not Found	Not Found	Not Found	Not Found	Not Found	Not Found	Not Found	Not Found	High	High	High	High	High	High	High	High	High	High	High	High	Not Found	Not Found	Not Found	Not Found	Not Found	Not Found	Not Found	Not Found	Not Found	Not Found
FALSE	High	Master Protein	A6QEJ2	50S ribosomal protein L7/L12 OS=Staphylococcus aureus (strain Newman) GN=rplL PE=3 SV=1	0	101.889	75.4098	9	142	9	1	122	12.7	4.65	High	High	High	High	High	High	High	High	High	High	High	High	High	Not Found	Not Found	Not Found	Not Found	Not Found	Not Found	Not Found	Not Found	Not Found	Not Found	Not Found	Not Found	Not Found	Not Found	Not Found	Not Found	Not Found	Not Found	Not Found	Not Found	Not Found	Not Found
FALSE	High	Master Protein	Q7A5J0	30S ribosomal protein S1 OS=Staphylococcus aureus (strain N315) GN=rpsA PE=1 SV=1	0	62.178	31.7136	9	69	9	1	391	43.3	4.64	High	High	High	High	High	Not Found	High	High	High	High	High	High	High	Not Found	Not Found	Not Found	Not Found	Not Found	Not Found	Not Found	Not Found	Not Found	Not Found	Not Found	Not Found	Not Found	Not Found	Not Found	Not Found	Not Found	Not Found	Not Found	Not Found	Not Found	Not Found
FALSE	High	Master Protein	Q5HGZ0	Pyruvate dehydrogenase E1 component subunit beta OS=Staphylococcus aureus (strain COL) GN=pdhB PE=3 SV=1	0	69.278	37.8462	9	82	9	1	325	35.2	4.73	High	High	High	High	High	High	High	High	High	High	High	High	High	Not Found	Not Found	Not Found	Not Found	Not Found	Not Found	Not Found	Not Found	Not Found	Not Found	Not Found	Not Found	Not Found	Not Found	Not Found	Not Found	Not Found	Not Found	Not Found	Not Found	Not Found	Not Found
FALSE	High	Master Protein	Q6GGT8	DNA-binding protein HU OS=Staphylococcus aureus (strain MRSA252) GN=hup PE=3 SV=1	0	104.631	80	9	131	9	1	90	9.6	9.52	High	High	High	High	High	High	High	High	High	High	High	High	High	Not Found	Not Found	Not Found	Not Found	Not Found	Not Found	Not Found	Not Found	Not Found	Not Found	Not Found	Not Found	Not Found	Not Found	Not Found	Not Found	Not Found	Not Found	Not Found	Not Found	Not Found	Not Found
FALSE	High	Master Protein	P59184	30S ribosomal protein S3 OS=Shigella flexneri GN=rpsC PE=3 SV=1	0	119.624	48.927	9	71	9	1	233	26	10.35	Not Found	Not Found	Not Found	Not Found	Not Found	Not Found	Not Found	Not Found	Not Found	Not Found	Not Found	Not Found	Not Found	High	High	High	High	High	High	High	High	High	High	High	High	Not Found	Not Found	Not Found	Not Found	Not Found	Not Found	Not Found	Not Found	Not Found	Not Found
FALSE	High	Master Protein	Q6G797	DNA-directed RNA polymerase subunit alpha OS=Staphylococcus aureus (strain MSSA476) GN=rpoA PE=3 SV=1	0	47.676	39.4904	9	41	9	1	314	35	4.75	High	Not Found	Not Found	High	High	High	High	High	High	High	High	High	Not Found	Not Found	Not Found	Not Found	Not Found	Not Found	Not Found	Not Found	Not Found	Not Found	Not Found	Not Found	Not Found	Not Found	Not Found	Not Found	Not Found	Not Found	Not Found	Not Found	Not Found	Not Found	Not Found
FALSE	High	Master Protein	P66871	Succinate--CoA ligase [ADP-forming] subunit beta OS=Staphylococcus aureus (strain Mu50 / ATCC 700699) GN=sucC PE=3 SV=1	0	31.191	27.3196	9	27	9	1	388	42	4.98	High	High	High	High	High	Not Found	High	High	High	High	High	High	High	Not Found	Not Found	Not Found	Not Found	Not Found	Not Found	Not Found	Not Found	Not Found	Not Found	Not Found	Not Found	Not Found	Not Found	Not Found	Not Found	Not Found	Not Found	Not Found	Not Found	Not Found	Not Found
FALSE	High	Master Protein	A8A6H0	Tryptophanase OS=Escherichia coli O9:H4 (strain HS) GN=tnaA PE=3 SV=1	0	60.179	26.5393	9	40	9	1	471	52.8	6.07	Not Found	Not Found	Not Found	Not Found	Not Found	Not Found	Not Found	Not Found	Not Found	Not Found	Not Found	Not Found	Not Found	High	Not Found	High	High	High	High	High	High	Not Found	High	High	High	Not Found	Not Found	Not Found	Not Found	Not Found	Not Found	Not Found	Not Found	Not Found	Not Found
FALSE	High	Master Protein	P66091	50S ribosomal protein L1 OS=Staphylococcus aureus (strain Mu50 / ATCC 700699) GN=rplA PE=3 SV=1	0	80.715	43.4783	9	46	9	1	230	24.7	9.01	High	High	High	High	High	High	High	High	High	High	High	High	High	Not Found	Not Found	Not Found	Not Found	Not Found	Not Found	Not Found	Not Found	Not Found	Not Found	Not Found	Not Found	Not Found	Not Found	Not Found	Not Found	Not Found	Not Found	Not Found	Not Found	Not Found	Not Found
FALSE	High	Master Protein	P60890	Glutamine synthetase OS=Staphylococcus aureus (strain Mu50 / ATCC 700699) GN=glnA PE=3 SV=1	0	50.315	27.5785	9	48	9	1	446	50.8	5.2	Not Found	High	High	High	High	High	High	High	High	High	High	High	High	Not Found	Not Found	Not Found	Not Found	Not Found	Not Found	Not Found	Not Found	Not Found	Not Found	Not Found	Not Found	Not Found	Not Found	Not Found	Not Found	Not Found	Not Found	Not Found	Not Found	Not Found	Not Found
FALSE	High	Master Protein	A8Z340	30S ribosomal protein S5 OS=Staphylococcus aureus (strain USA300 / TCH1516) GN=rpsE PE=3 SV=1	0	66.931	61.4458	8	51	8	1	166	17.7	9.88	High	Not Found	High	High	High	High	High	High	High	High	High	Not Found	Not Found	Not Found	Not Found	Not Found	Not Found	Not Found	Not Found	Not Found	Not Found	Not Found	Not Found	Not Found	Not Found	Not Found	Not Found	Not Found	Not Found	Not Found	Not Found	Not Found	Not Found	Not Found	Not Found
FALSE	High	Master Protein	B1XDI9	Enolase OS=Escherichia coli (strain K12 / DH10B) GN=eno PE=3 SV=1	0	89.793	24.7685	8	79	3	1	432	45.6	5.48	Not Found	Not Found	Not Found	Not Found	Not Found	Not Found	Not Found	Not Found	Not Found	Not Found	Not Found	Not Found	Not Found	High	High	High	High	High	High	High	High	High	High	High	High	Not Found	Not Found	Not Found	Not Found	Not Found	Not Found	Not Found	Not Found	Not Found	Not Found
FALSE	High	Master Protein	Q6GIV6	HTH-type transcriptional regulator MgrA OS=Staphylococcus aureus (strain MRSA252) GN=mgrA PE=3 SV=3	0	61.078	65.9864	8	47	8	1	147	17.1	7.43	High	High	High	High	High	High	High	High	High	High	High	Not Found	High	Not Found	Not Found	Not Found	Not Found	Not Found	Not Found	Not Found	Not Found	Not Found	Not Found	Not Found	Not Found	Not Found	Not Found	Not Found	Not Found	Not Found	Not Found	Not Found	Not Found	Not Found	Not Found
FALSE	High	Master Protein	P0A0P7	Alkaline shock protein 23 OS=Staphylococcus aureus (strain MW2) GN=asp23 PE=3 SV=1	0	45.792	63.3136	8	44	8	1	169	19.2	5.2	High	Not Found	Not Found	High	High	Not Found	Not Found	High	Not Found	High	Not Found	Not Found	Not Found	Not Found	Not Found	Not Found	Not Found	Not Found	Not Found	Not Found	Not Found	Not Found	Not Found	Not Found	Not Found	Not Found	Not Found	Not Found	Not Found	Not Found	Not Found	Not Found	Not Found	Not Found	Not Found
FALSE	High	Master Protein	Q2YVY4	50S ribosomal protein L25 OS=Staphylococcus aureus (strain bovine RF122 / ET3-1) GN=rplY PE=3 SV=1	0	60.861	40.0922	8	74	8	1	217	23.8	4.42	High	High	High	High	High	High	High	High	High	High	High	High	High	Not Found	Not Found	Not Found	Not Found	Not Found	Not Found	Not Found	Not Found	Not Found	Not Found	Not Found	Not Found	Not Found	Not Found	Not Found	Not Found	Not Found	Not Found	Not Found	Not Found	Not Found	Not Found
FALSE	High	Master Protein	P0A9P1	Dihydrolipoyl dehydrogenase OS=Escherichia coli O6:H1 (strain CFT073 / ATCC 700928 / UPEC) GN=lpdA PE=3 SV=2	0	52.351	25.1055	8	18	8	1	474	50.7	6.15	Not Found	Not Found	Not Found	Not Found	Not Found	Not Found	Not Found	Not Found	Not Found	Not Found	Not Found	Not Found	Not Found	High	Not Found	Not Found	Not Found	High	Not Found	High	Not Found	Not Found	Not Found	High	High	Not Found	Not Found	Not Found	Not Found	Not Found	Not Found	Not Found	Not Found	Not Found	Not Found
FALSE	High	Master Protein	Q5HGZ1	Pyruvate dehydrogenase E1 component subunit alpha OS=Staphylococcus aureus (strain COL) GN=pdhA PE=3 SV=1	0	69.267	33.5135	8	37	8	1	370	41.4	5	High	High	High	High	High	High	High	High	High	High	High	High	High	Not Found	Not Found	Not Found	Not Found	Not Found	Not Found	Not Found	Not Found	Not Found	Not Found	Not Found	Not Found	Not Found	Not Found	Not Found	High	Not Found	Not Found	Not Found	Not Found	Not Found	Not Found
FALSE	High	Master Protein	Q6GHU0	Thioredoxin OS=Staphylococcus aureus (strain MRSA252) GN=trxA PE=3 SV=1	0	62.961	95.1923	8	35	8	1	104	11.4	4.55	High	High	High	High	High	High	High	Not Found	High	Not Found	Not Found	High	High	Not Found	Not Found	Not Found	Not Found	Not Found	Not Found	Not Found	Not Found	Not Found	Not Found	Not Found	Not Found	Not Found	Not Found	Not Found	Not Found	Not Found	Not Found	Not Found	Not Found	Not Found	Not Found
FALSE	High	Master Protein	Q6GIC0	Uncharacterized protein SAR0930 OS=Staphylococcus aureus (strain MRSA252) GN=SAR0930 PE=3 SV=1	0	32.816	34.3333	8	10	8	1	300	33.1	5.06	Not Found	Not Found	Not Found	High	High	Not Found	Not Found	Not Found	Not Found	Not Found	High	Not Found	Not Found	Not Found	Not Found	Not Found	Not Found	Not Found	Not Found	Not Found	Not Found	Not Found	Not Found	Not Found	Not Found	Not Found	Not Found	Not Found	Not Found	Not Found	Not Found	Not Found	Not Found	Not Found	Not Found
FALSE	High	Master Protein	P23538	Phosphoenolpyruvate synthase OS=Escherichia coli (strain K12) GN=ppsA PE=1 SV=5	0	41.763	12.8788	8	24	8	1	792	87.4	5.06	Not Found	Not Found	Not Found	Not Found	Not Found	Not Found	Not Found	Not Found	Not Found	Not Found	Not Found	Not Found	Not Found	Not Found	High	High	Not Found	Not Found	High	High	High	High	High	High	High	Not Found	Not Found	Not Found	Not Found	Not Found	Not Found	Not Found	Not Found	Not Found	Not Found
FALSE	High	Master Protein	B7M5P1	Succinate--CoA ligase [ADP-forming] subunit beta OS=Escherichia coli O8 (strain IAI1) GN=sucC PE=3 SV=1	0	67.427	27.5773	8	46	8	1	388	41.4	5.52	Not Found	Not Found	Not Found	Not Found	Not Found	Not Found	Not Found	Not Found	Not Found	Not Found	Not Found	Not Found	Not Found	High	Not Found	Not Found	High	Not Found	High	High	High	High	High	High	High	Not Found	Not Found	Not Found	Not Found	Not Found	Not Found	Not Found	Not Found	Not Found	Not Found
FALSE	High	Master Protein	Q6GAU2	3-oxoacyl-[acyl-carrier-protein] synthase 2 OS=Staphylococcus aureus (strain MSSA476) GN=fabF PE=3 SV=1	0	50.325	35.0242	8	35	8	1	414	43.7	5.2	High	Not Found	Not Found	High	High	Not Found	High	High	High	High	High	High	High	Not Found	Not Found	Not Found	Not Found	Not Found	Not Found	Not Found	Not Found	Not Found	Not Found	Not Found	Not Found	Not Found	Not Found	Not Found	Not Found	Not Found	Not Found	Not Found	Not Found	Not Found	Not Found
FALSE	High	Master Protein	P63765	Cell division protein FtsA OS=Staphylococcus aureus (strain N315) GN=ftsA PE=1 SV=1	0	37.924	22.9787	8	23	8	1	470	52.9	4.6	High	High	High	High	High	Not Found	High	High	High	High	High	High	High	Not Found	Not Found	Not Found	Not Found	Not Found	Not Found	Not Found	Not Found	Not Found	Not Found	Not Found	Not Found	Not Found	Not Found	Not Found	Not Found	Not Found	Not Found	Not Found	Not Found	Not Found	Not Found
FALSE	High	Master Protein	Q2FEP0	50S ribosomal protein L4 OS=Staphylococcus aureus (strain USA300) GN=rplD PE=3 SV=1	0	34.695	48.7923	7	25	7	1	207	22.5	9.91	High	Not Found	High	High	High	Not Found	Not Found	High	Not Found	High	High	Not Found	Not Found	Not Found	Not Found	Not Found	Not Found	Not Found	Not Found	Not Found	Not Found	Not Found	Not Found	Not Found	Not Found	Not Found	Not Found	Not Found	Not Found	Not Found	Not Found	Not Found	Not Found	Not Found	Not Found
FALSE	High	Master Protein	P0AB71	Fructose-bisphosphate aldolase class 2 OS=Escherichia coli (strain K12) GN=fbaA PE=1 SV=2	0	67.599	30.9192	7	33	7	1	359	39.1	5.86	Not Found	Not Found	Not Found	Not Found	Not Found	Not Found	Not Found	Not Found	Not Found	Not Found	Not Found	Not Found	Not Found	High	High	High	High	High	High	High	Not Found	High	High	High	High	Not Found	Not Found	Not Found	Not Found	Not Found	Not Found	Not Found	Not Found	Not Found	Not Found
FALSE	High	Master Protein	Q2FEZ3	Pyrimidine-nucleoside phosphorylase OS=Staphylococcus aureus (strain USA300) GN=pdp PE=3 SV=2	0	61.129	24.9423	7	45	7	1	433	46.3	5.11	High	High	High	High	High	Not Found	High	High	High	High	High	High	High	Not Found	Not Found	Not Found	Not Found	Not Found	Not Found	Not Found	Not Found	Not Found	Not Found	Not Found	Not Found	Not Found	Not Found	Not Found	Not Found	Not Found	Not Found	Not Found	Not Found	Not Found	Not Found
FALSE	High	Master Protein	P0AC43	Succinate dehydrogenase flavoprotein subunit OS=Escherichia coli O157:H7 GN=sdhA PE=3 SV=1	0	58.161	17.0068	7	47	7	1	588	64.4	6.27	Not Found	Not Found	Not Found	Not Found	Not Found	Not Found	Not Found	Not Found	Not Found	Not Found	Not Found	Not Found	Not Found	High	Not Found	High	High	Not Found	High	High	High	High	Not Found	High	High	Not Found	Not Found	Not Found	Not Found	Not Found	Not Found	Not Found	Not Found	Not Found	Not Found
FALSE	High	Master Protein	A7ZXD2	Adenylate kinase OS=Escherichia coli O9:H4 (strain HS) GN=adk PE=3 SV=1	0	32.266	33.6449	7	13	3	1	214	23.6	5.76	Not Found	Not Found	Not Found	Not Found	Not Found	Not Found	Not Found	Not Found	Not Found	Not Found	Not Found	Not Found	Not Found	Not Found	Not Found	Not Found	Not Found	Not Found	Not Found	Not Found	High	High	Not Found	High	Not Found	Not Found	Not Found	Not Found	Not Found	Not Found	Not Found	Not Found	Not Found	Not Found	Not Found
FALSE	High	Master Protein	P99174	Deoxyribose-phosphate aldolase 2 OS=Staphylococcus aureus (strain N315) GN=deoC2 PE=1 SV=1	0	46.185	48.6364	7	24	1	1	220	23.3	4.87	High	Not Found	Not Found	High	Not Found	Not Found	Not Found	Not Found	Not Found	High	Not Found	Not Found	Not Found	Not Found	Not Found	Not Found	Not Found	Not Found	Not Found	Not Found	Not Found	Not Found	Not Found	Not Found	Not Found	Not Found	Not Found	Not Found	Not Found	Not Found	Not Found	Not Found	Not Found	Not Found	Not Found
FALSE	High	Master Protein	Q6G834	Aspartyl/glutamyl-tRNA(Asn/Gln) amidotransferase subunit B OS=Staphylococcus aureus (strain MSSA476) GN=gatB PE=3 SV=1	0	32.597	21.6842	7	11	7	1	475	53.6	5.14	Not Found	Not Found	High	High	High	Not Found	Not Found	Not Found	Not Found	Not Found	High	Not Found	Not Found	Not Found	Not Found	Not Found	Not Found	Not Found	Not Found	Not Found	Not Found	Not Found	Not Found	Not Found	Not Found	Not Found	Not Found	Not Found	Not Found	Not Found	Not Found	Not Found	Not Found	Not Found	Not Found
FALSE	High	Master Protein	P0A1V6	Ribose-phosphate pyrophosphokinase OS=Salmonella typhimurium (strain LT2 / SGSC1412 / ATCC 700720) GN=prs PE=3 SV=2	0	47.499	32.381	7	33	7	1	315	34.2	5.44	Not Found	Not Found	Not Found	Not Found	Not Found	Not Found	Not Found	Not Found	Not Found	Not Found	Not Found	Not Found	Not Found	High	Not Found	High	High	High	High	High	High	High	Not Found	High	High	Not Found	Not Found	Not Found	Not Found	Not Found	Not Found	Not Found	Not Found	Not Found	Not Found
FALSE	High	Master Protein	B2TVB6	DNA protection during starvation protein OS=Shigella boydii serotype 18 (strain CDC 3083-94 / BS512) GN=dps PE=3 SV=1	0	113.879	58.0838	7	145	7	1	167	18.7	6.11	Not Found	Not Found	Not Found	Not Found	Not Found	Not Found	Not Found	Not Found	Not Found	Not Found	Not Found	Not Found	Not Found	High	High	High	High	High	High	High	High	High	High	High	High	Not Found	Not Found	Not Found	Not Found	Not Found	Not Found	Not Found	Not Found	Not Found	Not Found
FALSE	High	Master Protein	A7X2X2	UPF0365 protein SAHV_1560 OS=Staphylococcus aureus (strain Mu3 / ATCC 700698) GN=SAHV_1560 PE=3 SV=1	0	48.746	33.4347	7	26	7	1	329	35.2	5.88	High	High	High	High	High	Not Found	High	Not Found	Not Found	High	High	High	High	Not Found	Not Found	Not Found	Not Found	Not Found	Not Found	Not Found	Not Found	Not Found	Not Found	Not Found	Not Found	Not Found	Not Found	Not Found	Not Found	Not Found	Not Found	Not Found	Not Found	Not Found	Not Found
FALSE	High	Master Protein	P0A8N6	Lysine--tRNA ligase, heat inducible OS=Escherichia coli O157:H7 GN=lysU PE=3 SV=2	0	37.482	18.6139	7	37	6	1	505	57.8	5.24	Not Found	Not Found	Not Found	Not Found	Not Found	Not Found	Not Found	Not Found	Not Found	Not Found	Not Found	Not Found	Not Found	High	High	High	Not Found	High	High	High	High	High	High	High	High	Not Found	Not Found	Not Found	Not Found	Not Found	Not Found	Not Found	Not Found	Not Found	Not Found
FALSE	High	Master Protein	B5YTV3	Phosphoenolpyruvate carboxykinase (ATP) OS=Escherichia coli O157:H7 (strain EC4115 / EHEC) GN=pckA PE=3 SV=1	0	60.828	21.2963	7	44	7	1	540	59.6	5.71	Not Found	Not Found	Not Found	Not Found	Not Found	Not Found	Not Found	Not Found	Not Found	Not Found	Not Found	Not Found	Not Found	High	High	High	High	High	High	High	High	High	High	High	High	Not Found	Not Found	Not Found	Not Found	Not Found	Not Found	Not Found	Not Found	Not Found	Not Found
FALSE	High	Master Protein	A8A5C2	50S ribosomal protein L2 OS=Escherichia coli O9:H4 (strain HS) GN=rplB PE=3 SV=1	0	77.295	25.641	7	77	7	1	273	29.8	10.93	Not Found	Not Found	Not Found	Not Found	Not Found	Not Found	Not Found	Not Found	Not Found	Not Found	Not Found	Not Found	Not Found	High	High	High	High	High	High	High	High	High	High	High	High	Not Found	Not Found	Not Found	Not Found	Not Found	Not Found	Not Found	Not Found	Not Found	Not Found
FALSE	High	Master Protein	A8A5C5	50S ribosomal protein L3 OS=Escherichia coli O9:H4 (strain HS) GN=rplC PE=3 SV=1	0	54.747	36.3636	7	39	7	1	209	22.2	9.91	Not Found	Not Found	Not Found	Not Found	Not Found	Not Found	Not Found	Not Found	Not Found	Not Found	Not Found	Not Found	Not Found	Not Found	High	Not Found	Not Found	High	High	High	High	High	High	High	High	Not Found	Not Found	Not Found	Not Found	Not Found	Not Found	Not Found	Not Found	Not Found	Not Found
FALSE	High	Master Protein	P61108	Deoxyribose-phosphate aldolase 1 OS=Staphylococcus aureus (strain Mu50 / ATCC 700699) GN=deoC1 PE=3 SV=1	0	44.661	48.6364	7	21	1	1	220	23.5	4.83	Not Found	Not Found	Not Found	High	Not Found	Not Found	Not Found	Not Found	Not Found	Not Found	Not Found	Not Found	Not Found	Not Found	Not Found	Not Found	Not Found	Not Found	Not Found	Not Found	Not Found	Not Found	Not Found	Not Found	Not Found	Not Found	Not Found	Not Found	Not Found	Not Found	Not Found	Not Found	Not Found	Not Found	Not Found
FALSE	High	Master Protein	Q6G7J8	Uracil phosphoribosyltransferase OS=Staphylococcus aureus (strain MSSA476) GN=upp PE=3 SV=1	0	37.596	37.799	7	27	7	1	209	23	6.55	High	High	Not Found	High	High	High	High	High	High	High	High	High	High	Not Found	Not Found	Not Found	Not Found	Not Found	Not Found	Not Found	Not Found	Not Found	Not Found	Not Found	Not Found	Not Found	Not Found	Not Found	Not Found	Not Found	Not Found	Not Found	Not Found	Not Found	Not Found
FALSE	High	Master Protein	A7ZWB5	30S ribosomal protein S2 OS=Escherichia coli O9:H4 (strain HS) GN=rpsB PE=3 SV=1	0	72.683	33.61	7	104	7	1	241	26.7	7.14	Not Found	Not Found	Not Found	Not Found	Not Found	Not Found	Not Found	Not Found	Not Found	Not Found	Not Found	Not Found	Not Found	High	High	High	High	High	High	High	High	High	High	High	High	Not Found	Not Found	Not Found	Not Found	Not Found	Not Found	Not Found	Not Found	Not Found	Not Found
FALSE	High	Master Protein	Q5HHR8	Ribosome hibernation promotion factor OS=Staphylococcus aureus (strain COL) GN=hpf PE=3 SV=1	0	40.27	42.1053	7	30	7	1	190	22.2	5.29	High	High	High	High	High	High	High	High	High	High	High	High	High	Not Found	Not Found	Not Found	Not Found	Not Found	Not Found	Not Found	Not Found	Not Found	Not Found	Not Found	Not Found	Not Found	Not Found	Not Found	Not Found	Not Found	Not Found	Not Found	Not Found	Not Found	Not Found
FALSE	High	Master Protein	Q3Z606	Transaldolase 1 OS=Shigella sonnei (strain Ss046) GN=tal1 PE=3 SV=1	0	39.878	32.4921	7	29	7	1	317	35.2	5.21	Not Found	Not Found	Not Found	Not Found	Not Found	Not Found	Not Found	Not Found	Not Found	Not Found	Not Found	Not Found	Not Found	High	Not Found	High	High	Not Found	High	High	High	Not Found	High	High	High	Not Found	Not Found	Not Found	Not Found	Not Found	Not Found	Not Found	Not Found	Not Found	Not Found
FALSE	High	Master Protein	Q1R613	50S ribosomal protein L16 OS=Escherichia coli (strain UTI89 / UPEC) GN=rplP PE=3 SV=1	0	65.193	49.2647	7	37	7	1	136	15.3	11.22	Not Found	Not Found	Not Found	Not Found	Not Found	Not Found	Not Found	Not Found	Not Found	Not Found	Not Found	Not Found	Not Found	High	High	High	High	High	High	High	High	High	High	High	High	Not Found	Not Found	Not Found	Not Found	Not Found	Not Found	Not Found	Not Found	Not Found	Not Found
FALSE	High	Master Protein	B7NDR8	30S ribosomal protein S4 OS=Escherichia coli O17:K52:H18 (strain UMN026 / ExPEC) GN=rpsD PE=3 SV=1	0	99.59	32.0388	7	69	7	1	206	23.5	10.05	Not Found	Not Found	Not Found	Not Found	Not Found	Not Found	Not Found	Not Found	Not Found	Not Found	Not Found	Not Found	Not Found	High	High	High	High	High	High	High	High	High	High	High	High	Not Found	Not Found	Not Found	Not Found	Not Found	Not Found	Not Found	Not Found	Not Found	Not Found
FALSE	High	Master Protein	A6TGP0	DNA-directed RNA polymerase subunit beta OS=Klebsiella pneumoniae subsp. pneumoniae (strain ATCC 700721 / MGH 78578) GN=rpoB PE=3 SV=2	0	44.658	7.1535	7	9	6	1	1342	150.4	5.29	Not Found	Not Found	Not Found	Not Found	Not Found	Not Found	Not Found	Not Found	Not Found	Not Found	Not Found	Not Found	Not Found	High	Not Found	High	Not Found	Not Found	Not Found	High	Not Found	Not Found	Not Found	Not Found	High	Not Found	Not Found	Not Found	Not Found	Not Found	Not Found	Not Found	Not Found	Not Found	Not Found
FALSE	High	Master Protein	P66866	Succinate--CoA ligase [ADP-forming] subunit alpha OS=Staphylococcus aureus (strain Mu50 / ATCC 700699) GN=sucD PE=3 SV=1	0	34.987	36.0927	7	25	7	1	302	31.5	5.67	High	High	High	High	High	High	High	High	Not Found	High	High	High	High	Not Found	Not Found	Not Found	Not Found	Not Found	Not Found	Not Found	Not Found	Not Found	Not Found	Not Found	Not Found	Not Found	Not Found	Not Found	Not Found	Not Found	Not Found	Not Found	Not Found	Not Found	Not Found
FALSE	High	Master Protein	A5ITH1	50S ribosomal protein L21 OS=Staphylococcus aureus (strain JH9) GN=rplU PE=3 SV=1	0	46.57	54.902	7	34	7	1	102	11.3	9.85	High	Not Found	Not Found	High	High	High	High	High	High	High	High	Not Found	Not Found	Not Found	Not Found	Not Found	Not Found	Not Found	Not Found	Not Found	Not Found	Not Found	Not Found	Not Found	Not Found	Not Found	Not Found	Not Found	Not Found	Not Found	Not Found	Not Found	Not Found	Not Found	Not Found
FALSE	High	Master Protein	Q5HDX2	30S ribosomal protein S8 OS=Staphylococcus aureus (strain COL) GN=rpsH PE=3 SV=1	0	59.378	62.8788	7	44	7	1	132	14.8	9.33	High	High	High	High	High	High	High	High	High	High	High	High	High	Not Found	Not Found	Not Found	Not Found	Not Found	Not Found	Not Found	Not Found	Not Found	Not Found	Not Found	Not Found	Not Found	Not Found	Not Found	Not Found	Not Found	Not Found	Not Found	Not Found	Not Found	Not Found
FALSE	High	Master Protein	A8YZJ1	30S ribosomal protein S6 OS=Staphylococcus aureus (strain USA300 / TCH1516) GN=rpsF PE=3 SV=1	0	57.33	73.4694	7	57	7	1	98	11.6	5.19	High	High	High	High	High	High	High	High	High	High	High	High	High	Not Found	Not Found	Not Found	Not Found	Not Found	Not Found	Not Found	Not Found	Not Found	Not Found	Not Found	Not Found	Not Found	Not Found	Not Found	Not Found	Not Found	Not Found	Not Found	Not Found	Not Found	Not Found
FALSE	High	Master Protein	Q6GDG8	Ornithine carbamoyltransferase, catabolic OS=Staphylococcus aureus (strain MRSA252) GN=arcB PE=3 SV=1	0	43.599	30.0595	7	27	7	1	336	37.7	5.3	Not Found	High	Not Found	High	High	High	High	High	High	High	Not Found	High	High	Not Found	Not Found	Not Found	Not Found	Not Found	Not Found	Not Found	Not Found	Not Found	Not Found	Not Found	Not Found	Not Found	Not Found	Not Found	Not Found	Not Found	Not Found	Not Found	Not Found	Not Found	Not Found
FALSE	High	Master Protein	P68785	Ribosome-recycling factor OS=Staphylococcus aureus (strain Mu50 / ATCC 700699) GN=frr PE=3 SV=1	0	43.806	52.7174	7	17	7	1	184	20.3	5.15	High	High	High	High	High	Not Found	Not Found	High	Not Found	High	Not Found	Not Found	Not Found	Not Found	Not Found	Not Found	Not Found	Not Found	Not Found	Not Found	Not Found	Not Found	Not Found	Not Found	Not Found	Not Found	Not Found	Not Found	Not Found	Not Found	Not Found	Not Found	Not Found	Not Found	Not Found
FALSE	High	Master Protein	Q32JT9	Elongation factor Ts OS=Shigella dysenteriae serotype 1 (strain Sd197) GN=tsf PE=3 SV=1	0	88.547	29.682	7	77	7	1	283	30.4	5.29	Not Found	Not Found	Not Found	Not Found	Not Found	Not Found	Not Found	Not Found	Not Found	Not Found	Not Found	Not Found	Not Found	High	High	High	High	High	High	High	High	High	High	High	High	Not Found	Not Found	Not Found	Not Found	Not Found	Not Found	Not Found	Not Found	Not Found	Not Found
FALSE	High	Master Protein	Q2G247	UPF0478 protein SAOUHSC_01855 OS=Staphylococcus aureus (strain NCTC 8325) GN=SAOUHSC_01855 PE=3 SV=1	0	49.111	50.3067	7	35	7	1	163	18	7.5	High	Not Found	Not Found	High	Not Found	Not Found	Not Found	High	Not Found	High	High	Not Found	Not Found	Not Found	Not Found	Not Found	Not Found	Not Found	Not Found	Not Found	Not Found	Not Found	Not Found	Not Found	Not Found	Not Found	Not Found	Not Found	Not Found	Not Found	Not Found	Not Found	Not Found	Not Found	Not Found
FALSE	High	Master Protein	Q5HH01	Phosphoenolpyruvate-protein phosphotransferase OS=Staphylococcus aureus (strain COL) GN=ptsI PE=3 SV=1	0	30.144	19.5804	7	9	7	1	572	63.2	4.77	Not Found	Not Found	Not Found	High	High	Not Found	Not Found	Not Found	Not Found	High	Not Found	Not Found	Not Found	Not Found	Not Found	Not Found	Not Found	Not Found	Not Found	Not Found	Not Found	Not Found	Not Found	Not Found	Not Found	Not Found	Not Found	Not Found	Not Found	Not Found	Not Found	Not Found	Not Found	Not Found	Not Found
FALSE	High	Master Protein	B4T2S2	Adenylosuccinate synthetase OS=Salmonella newport (strain SL254) GN=purA PE=3 SV=1	0	27.466	17.1296	6	17	6	1	432	47.3	5.49	Not Found	Not Found	Not Found	Not Found	Not Found	Not Found	Not Found	Not Found	Not Found	Not Found	Not Found	Not Found	Not Found	Not Found	High	High	Not Found	High	High	High	High	Not Found	High	High	High	Not Found	Not Found	Not Found	Not Found	Not Found	Not Found	Not Found	Not Found	Not Found	Not Found
FALSE	High	Master Protein	P0AFG4	2-oxoglutarate dehydrogenase E1 component OS=Escherichia coli O6:H1 (strain CFT073 / ATCC 700928 / UPEC) GN=sucA PE=3 SV=1	0	26.221	9.86066	6	16	6	1	933	105	6.49	Not Found	Not Found	Not Found	Not Found	Not Found	Not Found	Not Found	Not Found	Not Found	Not Found	Not Found	Not Found	Not Found	Not Found	Not Found	Not Found	Not Found	Not Found	High	High	High	Not Found	Not Found	High	High	Not Found	Not Found	Not Found	Not Found	Not Found	Not Found	Not Found	Not Found	Not Found	Not Found
FALSE	High	Master Protein	B7N6D8	Serine hydroxymethyltransferase OS=Escherichia coli O17:K52:H18 (strain UMN026 / ExPEC) GN=glyA PE=3 SV=1	0	40.203	15.8273	6	34	6	1	417	45.3	6.48	Not Found	Not Found	Not Found	Not Found	Not Found	Not Found	Not Found	Not Found	Not Found	Not Found	Not Found	Not Found	Not Found	High	High	High	Not Found	High	High	High	High	High	High	High	High	Not Found	Not Found	Not Found	Not Found	Not Found	Not Found	Not Found	Not Found	Not Found	Not Found
FALSE	High	Master Protein	P0AGE9	Succinate--CoA ligase [ADP-forming] subunit alpha OS=Escherichia coli (strain K12) GN=sucD PE=1 SV=2	0	42.207	34.2561	6	53	6	1	289	29.8	6.79	Not Found	Not Found	Not Found	Not Found	Not Found	Not Found	Not Found	Not Found	Not Found	Not Found	Not Found	Not Found	Not Found	High	Not Found	Not Found	High	High	High	High	High	High	Not Found	High	High	Not Found	Not Found	Not Found	Not Found	Not Found	Not Found	Not Found	Not Found	Not Found	Not Found
FALSE	High	Master Protein	B7MFA0	50S ribosomal protein L25 OS=Escherichia coli O45:K1 (strain S88 / ExPEC) GN=rplY PE=3 SV=1	0	40.508	53.1915	6	75	6	1	94	10.7	9.6	Not Found	Not Found	Not Found	Not Found	Not Found	Not Found	Not Found	Not Found	Not Found	Not Found	Not Found	Not Found	Not Found	High	Not Found	High	High	High	High	High	High	High	High	High	High	Not Found	Not Found	Not Found	Not Found	Not Found	Not Found	Not Found	Not Found	Not Found	Not Found
FALSE	High	Master Protein	B9DKV6	30S ribosomal protein S7 OS=Staphylococcus carnosus (strain TM300) GN=rpsG PE=3 SV=1	0	40.064	37.1795	6	43	1	1	156	17.8	9.98	Not Found	Not Found	Not Found	High	Not Found	Not Found	Not Found	Not Found	Not Found	Not Found	Not Found	Not Found	Not Found	Not Found	Not Found	Not Found	Not Found	Not Found	Not Found	Not Found	Not Found	Not Found	Not Found	Not Found	Not Found	Not Found	Not Found	Not Found	Not Found	Not Found	Not Found	Not Found	Not Found	Not Found	Not Found
FALSE	High	Master Protein	B7LRS1	50S ribosomal protein L6 OS=Escherichia fergusonii (strain ATCC 35469 / DSM 13698 / CDC 0568-73) GN=rplF PE=3 SV=1	0	52.297	39.548	6	112	6	1	177	18.9	9.7	Not Found	Not Found	Not Found	Not Found	Not Found	Not Found	Not Found	Not Found	Not Found	Not Found	Not Found	Not Found	Not Found	High	High	High	High	High	High	High	High	High	High	High	High	Not Found	Not Found	Not Found	Not Found	Not Found	Not Found	Not Found	Not Found	Not Found	Not Found
FALSE	High	Master Protein	A7WZP8	Protein translocase subunit SecA 1 OS=Staphylococcus aureus (strain Mu3 / ATCC 700698) GN=secA1 PE=3 SV=1	0	16.966	9.72716	6	7	6	1	843	95.9	5.24	Not Found	Not Found	Not Found	High	Not Found	Not Found	Not Found	Not Found	Not Found	Not Found	High	Not Found	Not Found	Not Found	Not Found	Not Found	Not Found	Not Found	Not Found	Not Found	Not Found	Not Found	Not Found	Not Found	Not Found	Not Found	Not Found	Not Found	Not Found	Not Found	Not Found	Not Found	Not Found	Not Found	Not Found
FALSE	High	Master Protein	P65753	Probable manganese-dependent inorganic pyrophosphatase OS=Staphylococcus aureus (strain N315) GN=ppaC PE=1 SV=1	0	29.837	23.6246	6	21	6	1	309	34	4.86	High	Not Found	Not Found	High	High	High	High	High	High	High	Not Found	Not Found	Not Found	Not Found	Not Found	Not Found	Not Found	Not Found	Not Found	Not Found	Not Found	Not Found	Not Found	Not Found	Not Found	Not Found	Not Found	Not Found	Not Found	Not Found	Not Found	Not Found	Not Found	Not Found	Not Found
FALSE	High	Master Protein	P0A0F7	50S ribosomal protein L15 OS=Staphylococcus aureus (strain MW2) GN=rplO PE=3 SV=1	0	56.033	36.3014	6	44	6	1	146	15.6	10.29	High	High	High	High	High	High	High	High	High	High	High	High	High	Not Found	Not Found	Not Found	Not Found	Not Found	Not Found	Not Found	Not Found	Not Found	Not Found	Not Found	Not Found	Not Found	Not Found	Not Found	Not Found	Not Found	Not Found	Not Found	Not Found	Not Found	Not Found
FALSE	High	Master Protein	Q2YTI5	Putative dipeptidase SAB1611c OS=Staphylococcus aureus (strain bovine RF122 / ET3-1) GN=SAB1611c PE=3 SV=1	0	18.851	18.1237	6	10	6	1	469	52.8	4.72	High	Not Found	Not Found	High	High	Not Found	High	Not Found	Not Found	Not Found	Not Found	Not Found	Not Found	Not Found	Not Found	Not Found	Not Found	Not Found	Not Found	Not Found	Not Found	Not Found	Not Found	Not Found	Not Found	Not Found	Not Found	Not Found	Not Found	Not Found	Not Found	Not Found	Not Found	Not Found	Not Found
FALSE	High	Master Protein	P66616	30S ribosomal protein S7 OS=Staphylococcus aureus (strain N315) GN=rpsG PE=1 SV=1	0	50.691	37.1795	6	67	1	1	156	17.8	9.98	Not Found	High	High	High	High	High	High	High	High	High	High	High	High	Not Found	Not Found	Not Found	Not Found	Not Found	Not Found	Not Found	Not Found	Not Found	Not Found	Not Found	Not Found	Not Found	Not Found	Not Found	Not Found	Not Found	Not Found	Not Found	Not Found	Not Found	Not Found
FALSE	High	Master Protein	P17169	Glutamine--fructose-6-phosphate aminotransferase [isomerizing] OS=Escherichia coli (strain K12) GN=glmS PE=1 SV=4	0	48.409	17.2414	6	24	6	1	609	66.9	5.87	Not Found	Not Found	Not Found	Not Found	Not Found	Not Found	Not Found	Not Found	Not Found	Not Found	Not Found	Not Found	Not Found	Not Found	Not Found	High	Not Found	High	High	High	High	High	High	High	High	Not Found	Not Found	Not Found	Not Found	Not Found	Not Found	Not Found	Not Found	Not Found	Not Found
FALSE	High	Master Protein	P0A6A3	Acetate kinase OS=Escherichia coli (strain K12) GN=ackA PE=1 SV=1	0	52.85	27	6	20	6	1	400	43.3	6.28	Not Found	Not Found	Not Found	Not Found	Not Found	Not Found	Not Found	Not Found	Not Found	Not Found	Not Found	Not Found	Not Found	High	Not Found	High	High	High	Not Found	High	High	Not Found	High	High	High	Not Found	Not Found	Not Found	Not Found	Not Found	Not Found	Not Found	Not Found	Not Found	Not Found
FALSE	High	Master Protein	Q2YSD6	ATP-dependent Clp protease ATP-binding subunit ClpC OS=Staphylococcus aureus (strain bovine RF122 / ET3-1) GN=clpC PE=3 SV=1	0	19.015	9.9022	6	12	5	1	818	91	5.73	Not Found	Not Found	Not Found	High	Not Found	Not Found	High	Not Found	High	Not Found	High	Not Found	High	Not Found	Not Found	Not Found	Not Found	Not Found	Not Found	Not Found	Not Found	Not Found	Not Found	Not Found	Not Found	Not Found	Not Found	Not Found	Not Found	Not Found	Not Found	Not Found	Not Found	Not Found	Not Found
FALSE	High	Master Protein	C4ZUH6	30S ribosomal protein S10 OS=Escherichia coli (strain K12 / MC4100 / BW2952) GN=rpsJ PE=3 SV=1	0	57.209	46.6019	6	128	6	1	103	11.7	9.69	Not Found	Not Found	Not Found	Not Found	Not Found	Not Found	Not Found	Not Found	Not Found	Not Found	Not Found	Not Found	Not Found	High	High	High	High	High	High	High	High	High	High	High	High	Not Found	Not Found	Not Found	Not Found	Not Found	Not Found	Not Found	Not Found	Not Found	Not Found
FALSE	High	Master Protein	P66388	30S ribosomal protein S13 OS=Staphylococcus aureus (strain N315) GN=rpsM PE=1 SV=1	0	34.842	42.9752	6	37	6	1	121	13.7	10.42	High	Not Found	Not Found	High	Not Found	Not Found	Not Found	Not Found	Not Found	High	Not Found	Not Found	Not Found	Not Found	Not Found	Not Found	Not Found	Not Found	Not Found	Not Found	Not Found	Not Found	Not Found	Not Found	Not Found	Not Found	Not Found	Not Found	Not Found	Not Found	Not Found	Not Found	Not Found	Not Found	Not Found
FALSE	High	Master Protein	Q6G8L4	Probable thiol peroxidase OS=Staphylococcus aureus (strain MSSA476) GN=tpx PE=3 SV=1	0	44.663	68.2927	6	19	6	1	164	18	4.75	High	High	Not Found	High	High	High	High	High	High	High	Not Found	High	High	Not Found	Not Found	Not Found	Not Found	Not Found	Not Found	Not Found	Not Found	Not Found	Not Found	Not Found	Not Found	Not Found	Not Found	Not Found	Not Found	Not Found	Not Found	Not Found	Not Found	Not Found	Not Found
FALSE	High	Master Protein	P63334	6-phosphogluconate dehydrogenase, decarboxylating OS=Staphylococcus aureus (strain N315) GN=gnd PE=1 SV=1	0	28.943	13.8889	6	35	6	1	468	51.8	5.14	High	High	High	High	High	High	High	High	High	High	High	High	High	Not Found	Not Found	Not Found	Not Found	Not Found	Not Found	Not Found	Not Found	Not Found	Not Found	Not Found	Not Found	Not Found	Not Found	Not Found	Not Found	Not Found	Not Found	Not Found	Not Found	Not Found	Not Found
FALSE	High	Master Protein	A6QHF1	Transcription elongation factor GreA OS=Staphylococcus aureus (strain Newman) GN=greA PE=3 SV=1	0	44.34	67.7215	6	14	6	1	158	17.7	4.59	Not Found	Not Found	Not Found	High	High	High	Not Found	High	High	High	Not Found	Not Found	Not Found	Not Found	Not Found	Not Found	Not Found	Not Found	Not Found	Not Found	Not Found	Not Found	Not Found	Not Found	Not Found	Not Found	Not Found	Not Found	Not Found	Not Found	Not Found	Not Found	Not Found	Not Found	Not Found
FALSE	High	Master Protein	A9MUB9	Aspartate--tRNA ligase OS=Salmonella paratyphi B (strain ATCC BAA-1250 / SPB7) GN=aspS PE=3 SV=1	0	23.213	15.4237	6	14	6	1	590	65.7	5.68	Not Found	Not Found	Not Found	Not Found	Not Found	Not Found	Not Found	Not Found	Not Found	Not Found	Not Found	Not Found	Not Found	Not Found	Not Found	Not Found	Not Found	Not Found	High	High	High	Not Found	High	High	High	Not Found	Not Found	Not Found	Not Found	Not Found	Not Found	Not Found	Not Found	Not Found	Not Found
FALSE	High	Master Protein	A4IJI2	DNA-directed RNA polymerase subunit beta' OS=Geobacillus thermodenitrificans (strain NG80-2) GN=rpoC PE=3 SV=2	0	23.226	5.42118	6	11	1	1	1199	134.7	8.84	Not Found	Not Found	Not Found	Not Found	Not Found	Not Found	Not Found	Not Found	Not Found	Not Found	Not Found	Not Found	Not Found	Not Found	Not Found	Not Found	Not Found	Not Found	Not Found	Not Found	Not Found	Not Found	Not Found	Not Found	High	Not Found	Not Found	Not Found	Not Found	Not Found	Not Found	Not Found	Not Found	Not Found	Not Found
FALSE	High	Master Protein	A8G9W1	Enolase OS=Serratia proteamaculans (strain 568) GN=eno PE=3 SV=1	0	65.746	21.1137	6	54	1	1	431	45.4	5.38	Not Found	Not Found	Not Found	Not Found	Not Found	Not Found	Not Found	Not Found	Not Found	Not Found	Not Found	Not Found	Not Found	Not Found	Not Found	Not Found	Not Found	Not Found	Not Found	Not Found	Not Found	Not Found	Not Found	Not Found	High	Not Found	Not Found	Not Found	Not Found	Not Found	Not Found	Not Found	Not Found	Not Found	Not Found
FALSE	High	Master Protein	B7MZ55	Glycine dehydrogenase (decarboxylating) OS=Escherichia coli O81 (strain ED1a) GN=gcvP PE=3 SV=1	0	18.415	10.3448	6	10	6	1	957	104.2	6	Not Found	Not Found	Not Found	Not Found	Not Found	Not Found	Not Found	Not Found	Not Found	Not Found	Not Found	Not Found	Not Found	High	Not Found	Not Found	Not Found	High	Not Found	High	High	Not Found	High	High	High	Not Found	Not Found	Not Found	Not Found	Not Found	Not Found	Not Found	Not Found	Not Found	Not Found
FALSE	High	Master Protein	A1AJV0	Phosphopentomutase OS=Escherichia coli O1:K1 / APEC GN=deoB PE=3 SV=1	0	27.574	18.6732	5	17	5	1	407	44.4	5.35	Not Found	Not Found	Not Found	Not Found	Not Found	Not Found	Not Found	Not Found	Not Found	Not Found	Not Found	Not Found	Not Found	Not Found	Not Found	High	Not Found	Not Found	High	High	High	Not Found	High	High	High	Not Found	Not Found	Not Found	Not Found	Not Found	Not Found	Not Found	Not Found	Not Found	Not Found
FALSE	High	Master Protein	P65236	Ribose-phosphate pyrophosphokinase OS=Staphylococcus aureus (strain Mu50 / ATCC 700699) GN=prs PE=3 SV=1	0	19.484	26.4798	5	20	5	1	321	35.3	6.25	Not Found	Not Found	Not Found	High	High	Not Found	High	High	High	High	High	Not Found	Not Found	Not Found	Not Found	Not Found	Not Found	Not Found	Not Found	Not Found	Not Found	Not Found	Not Found	Not Found	Not Found	Not Found	Not Found	Not Found	Not Found	Not Found	Not Found	Not Found	Not Found	Not Found	Not Found
FALSE	High	Master Protein	A5IQ91	50S ribosomal protein L11 OS=Staphylococcus aureus (strain JH9) GN=rplK PE=3 SV=1	0	37.316	42.1429	5	21	5	1	140	14.9	8.98	High	Not Found	Not Found	High	High	Not Found	Not Found	Not Found	Not Found	High	Not Found	Not Found	Not Found	Not Found	Not Found	Not Found	Not Found	Not Found	Not Found	Not Found	Not Found	Not Found	Not Found	Not Found	Not Found	Not Found	Not Found	Not Found	Not Found	Not Found	Not Found	Not Found	Not Found	Not Found	Not Found
FALSE	High	Master Protein	A7X5F6	50S ribosomal protein L22 OS=Staphylococcus aureus (strain Mu3 / ATCC 700698) GN=rplV PE=3 SV=1	0	26.603	53.8462	5	29	5	1	117	12.8	9.92	High	Not Found	Not Found	High	High	Not Found	High	High	High	High	Not Found	Not Found	Not Found	Not Found	Not Found	Not Found	Not Found	Not Found	Not Found	Not Found	Not Found	Not Found	Not Found	Not Found	Not Found	Not Found	Not Found	Not Found	Not Found	Not Found	Not Found	Not Found	Not Found	Not Found	Not Found
FALSE	High	Master Protein	Q5HGK2	3-oxoacyl-[acyl-carrier-protein] reductase FabG OS=Staphylococcus aureus (strain COL) GN=fabG PE=3 SV=2	0	26.863	41.8699	5	6	5	1	246	26.1	5.76	Not Found	Not Found	Not Found	Not Found	High	Not Found	Not Found	Not Found	Not Found	Not Found	Not Found	Not Found	Not Found	Not Found	Not Found	Not Found	Not Found	Not Found	Not Found	Not Found	Not Found	Not Found	Not Found	Not Found	Not Found	Not Found	Not Found	Not Found	Not Found	Not Found	Not Found	Not Found	Not Found	Not Found	Not Found
FALSE	High	Master Protein	Q2YWN2	UPF0051 protein SAB0778 OS=Staphylococcus aureus (strain bovine RF122 / ET3-1) GN=SAB0778 PE=3 SV=1	0	16.703	10.9677	5	6	5	1	465	52.6	5.16	Not Found	Not Found	Not Found	High	High	Not Found	Not Found	High	Not Found	Not Found	High	Not Found	Not Found	Not Found	Not Found	Not Found	Not Found	Not Found	Not Found	Not Found	Not Found	Not Found	Not Found	Not Found	Not Found	Not Found	Not Found	Not Found	Not Found	Not Found	Not Found	Not Found	Not Found	Not Found	Not Found
FALSE	High	Master Protein	P99062	Adenylate kinase OS=Staphylococcus aureus (strain N315) GN=adk PE=1 SV=1	0	16.525	27.4419	5	6	5	1	215	24	4.93	Not Found	High	Not Found	Not Found	High	Not Found	Not Found	Not Found	Not Found	Not Found	Not Found	Not Found	Not Found	Not Found	Not Found	Not Found	Not Found	Not Found	Not Found	Not Found	Not Found	Not Found	Not Found	Not Found	Not Found	Not Found	Not Found	Not Found	Not Found	Not Found	Not Found	Not Found	Not Found	Not Found	Not Found
FALSE	High	Master Protein	P0ACF1	DNA-binding protein HU-alpha OS=Escherichia coli O6:H1 (strain CFT073 / ATCC 700928 / UPEC) GN=hupA PE=3 SV=1	0	49.93	50	5	75	5	1	90	9.5	9.58	Not Found	Not Found	Not Found	Not Found	Not Found	Not Found	Not Found	Not Found	Not Found	Not Found	Not Found	Not Found	Not Found	High	High	High	High	High	High	High	High	High	High	High	High	Not Found	Not Found	Not Found	Not Found	Not Found	Not Found	Not Found	Not Found	Not Found	Not Found
FALSE	High	Master Protein	Q2YWP9	NADH dehydrogenase-like protein SAB0807 OS=Staphylococcus aureus (strain bovine RF122 / ET3-1) GN=SAB0807 PE=3 SV=1	0	27.627	20.1493	5	15	5	1	402	44.1	5.48	High	Not Found	Not Found	High	High	Not Found	Not Found	Not Found	Not Found	High	High	Not Found	Not Found	Not Found	Not Found	Not Found	Not Found	Not Found	Not Found	Not Found	Not Found	Not Found	Not Found	Not Found	Not Found	Not Found	Not Found	Not Found	Not Found	Not Found	Not Found	Not Found	Not Found	Not Found	Not Found
FALSE	High	Master Protein	A5IV07	50S ribosomal protein L17 OS=Staphylococcus aureus (strain JH9) GN=rplQ PE=3 SV=1	0	40.265	49.1803	5	48	5	1	122	13.7	9.85	High	High	High	High	High	High	High	High	High	High	High	High	High	Not Found	Not Found	Not Found	Not Found	Not Found	Not Found	Not Found	Not Found	Not Found	Not Found	Not Found	Not Found	Not Found	Not Found	Not Found	Not Found	Not Found	Not Found	Not Found	Not Found	Not Found	Not Found
FALSE	High	Master Protein	P08200	Isocitrate dehydrogenase [NADP] OS=Escherichia coli (strain K12) GN=icd PE=1 SV=1	0	37.835	18.75	5	29	5	1	416	45.7	5.26	Not Found	Not Found	Not Found	Not Found	Not Found	Not Found	Not Found	Not Found	Not Found	Not Found	Not Found	Not Found	Not Found	High	High	Not Found	High	High	High	High	High	Not Found	High	Not Found	High	Not Found	Not Found	Not Found	Not Found	Not Found	Not Found	Not Found	Not Found	Not Found	Not Found
FALSE	High	Master Protein	A8Z434	Asparagine--tRNA ligase OS=Staphylococcus aureus (strain USA300 / TCH1516) GN=asnS PE=3 SV=1	0	31.41	15.1163	5	52	5	1	430	49.1	5.4	Not Found	High	Not Found	High	High	High	High	High	High	High	High	High	High	Not Found	Not Found	Not Found	Not Found	Not Found	Not Found	Not Found	Not Found	Not Found	Not Found	Not Found	Not Found	Not Found	Not Found	Not Found	Not Found	Not Found	Not Found	Not Found	Not Found	Not Found	Not Found
FALSE	High	Master Protein	Q2YVW8	Lysine--tRNA ligase OS=Staphylococcus aureus (strain bovine RF122 / ET3-1) GN=lysS PE=3 SV=1	0	39.711	14.5455	5	36	5	1	495	56.7	5.25	Not Found	High	High	High	High	Not Found	High	High	High	High	High	High	Not Found	Not Found	Not Found	Not Found	Not Found	Not Found	Not Found	Not Found	Not Found	Not Found	Not Found	Not Found	Not Found	Not Found	Not Found	Not Found	Not Found	Not Found	Not Found	Not Found	Not Found	Not Found	Not Found
FALSE	High	Master Protein	Q1R0H7	Elongation factor Tu OS=Chromohalobacter salexigens (strain DSM 3043 / ATCC BAA-138 / NCIMB 13768) GN=tuf PE=3 SV=1	0	64.739	12.8463	5	98	1	1	397	43.3	5	Not Found	Not Found	Not Found	Not Found	Not Found	Not Found	Not Found	Not Found	Not Found	Not Found	Not Found	Not Found	Not Found	Not Found	Not Found	Not Found	Not Found	Not Found	High	Not Found	Not Found	High	Not Found	Not Found	Not Found	Not Found	Not Found	Not Found	Not Found	Not Found	Not Found	Not Found	Not Found	Not Found	Not Found
FALSE	High	Master Protein	A7MIG7	Purine nucleoside phosphorylase DeoD-type OS=Cronobacter sakazakii (strain ATCC BAA-894) GN=deoD PE=3 SV=1	0	24.919	27.1967	5	44	5	1	239	25.9	5.86	Not Found	Not Found	Not Found	Not Found	Not Found	Not Found	Not Found	Not Found	Not Found	Not Found	Not Found	Not Found	Not Found	High	High	High	High	High	High	High	High	High	High	High	High	Not Found	Not Found	Not Found	Not Found	Not Found	Not Found	Not Found	Not Found	Not Found	Not Found
FALSE	High	Master Protein	Q5HEY8	Phosphoenolpyruvate carboxykinase (ATP) OS=Staphylococcus aureus (strain COL) GN=pckA PE=3 SV=1	0	30.556	13.7736	5	21	5	1	530	59.3	6.11	Not Found	High	High	High	High	Not Found	High	Not Found	High	High	High	High	Not Found	Not Found	Not Found	Not Found	Not Found	Not Found	Not Found	Not Found	Not Found	Not Found	Not Found	Not Found	Not Found	Not Found	Not Found	Not Found	Not Found	Not Found	Not Found	Not Found	Not Found	Not Found	Not Found
FALSE	High	Master Protein	P00363	Fumarate reductase flavoprotein subunit OS=Escherichia coli (strain K12) GN=frdA PE=1 SV=3	0	56.4	18.1063	5	61	5	1	602	65.9	6.28	Not Found	Not Found	Not Found	Not Found	Not Found	Not Found	Not Found	Not Found	Not Found	Not Found	Not Found	Not Found	Not Found	High	High	High	High	High	High	High	High	High	High	High	High	Not Found	Not Found	Not Found	Not Found	Not Found	Not Found	Not Found	Not Found	Not Found	Not Found
FALSE	High	Master Protein	P0A9M8	Phosphate acetyltransferase OS=Escherichia coli (strain K12) GN=pta PE=1 SV=2	0	25.067	11.0644	5	10	5	1	714	77.1	5.41	Not Found	Not Found	Not Found	Not Found	Not Found	Not Found	Not Found	Not Found	Not Found	Not Found	Not Found	Not Found	Not Found	High	Not Found	Not Found	Not Found	Not Found	Not Found	High	Not Found	Not Found	High	Not Found	High	Not Found	Not Found	Not Found	Not Found	Not Found	Not Found	Not Found	Not Found	Not Found	Not Found
FALSE	High	Master Protein	A9MN53	50S ribosomal protein L22 OS=Salmonella arizonae (strain ATCC BAA-731 / CDC346-86 / RSK2980) GN=rplV PE=3 SV=1	0	70.158	35.4545	5	95	5	1	110	12.2	10.18	Not Found	Not Found	Not Found	Not Found	Not Found	Not Found	Not Found	Not Found	Not Found	Not Found	Not Found	Not Found	Not Found	High	Not Found	High	High	High	High	High	High	High	High	High	High	Not Found	Not Found	Not Found	Not Found	Not Found	Not Found	Not Found	Not Found	Not Found	Not Found
FALSE	High	Master Protein	Q6G890	UPF0342 protein SAS1766 OS=Staphylococcus aureus (strain MSSA476) GN=SAS1766 PE=3 SV=1	0	43.337	60.5263	5	30	5	1	114	13.3	4.37	High	High	High	High	High	Not Found	High	High	High	High	High	High	High	Not Found	Not Found	Not Found	Not Found	Not Found	Not Found	Not Found	Not Found	Not Found	Not Found	Not Found	Not Found	Not Found	Not Found	Not Found	Not Found	Not Found	Not Found	Not Found	Not Found	Not Found	Not Found
FALSE	High	Master Protein	Q5HH71	Putative phosphoesterase SACOL1020 OS=Staphylococcus aureus (strain COL) GN=SACOL1020 PE=3 SV=1	0	19.683	34.3195	5	25	5	1	169	19.3	5.19	High	High	High	High	High	High	High	High	High	High	High	High	High	Not Found	Not Found	Not Found	Not Found	Not Found	Not Found	Not Found	Not Found	Not Found	Not Found	Not Found	Not Found	Not Found	Not Found	Not Found	Not Found	Not Found	Not Found	Not Found	Not Found	Not Found	Not Found
FALSE	High	Master Protein	A5IV09	30S ribosomal protein S11 OS=Staphylococcus aureus (strain JH9) GN=rpsK PE=3 SV=1	0	36.325	40.3101	5	37	5	1	129	13.9	11.21	High	Not Found	Not Found	High	Not Found	High	High	High	High	High	High	Not Found	Not Found	Not Found	Not Found	Not Found	Not Found	Not Found	Not Found	Not Found	Not Found	Not Found	Not Found	Not Found	Not Found	Not Found	Not Found	Not Found	Not Found	Not Found	Not Found	Not Found	Not Found	Not Found	Not Found
FALSE	High	Master Protein	A6TEW2	50S ribosomal protein L14 OS=Klebsiella pneumoniae subsp. pneumoniae (strain ATCC 700721 / MGH 78578) GN=rplN PE=3 SV=1	0	48.083	47.9675	5	13	5	1	123	13.5	10.42	Not Found	Not Found	Not Found	Not Found	Not Found	Not Found	Not Found	Not Found	Not Found	Not Found	Not Found	Not Found	Not Found	Not Found	Not Found	Not Found	Not Found	High	High	Not Found	High	High	Not Found	Not Found	High	Not Found	Not Found	Not Found	Not Found	Not Found	Not Found	Not Found	Not Found	Not Found	Not Found
FALSE	High	Master Protein	P66493	30S ribosomal protein S19 OS=Staphylococcus aureus (strain Mu50 / ATCC 700699) GN=rpsS PE=3 SV=1	0	27.641	55.4348	5	24	4	1	92	10.6	9.99	High	Not Found	Not Found	High	High	High	Not Found	High	High	High	Not Found	Not Found	Not Found	Not Found	Not Found	Not Found	Not Found	Not Found	Not Found	Not Found	Not Found	Not Found	Not Found	Not Found	Not Found	Not Found	Not Found	Not Found	Not Found	Not Found	Not Found	Not Found	Not Found	Not Found	Not Found
FALSE	High	Master Protein	P0A0K2	Uncharacterized protein MW1815 OS=Staphylococcus aureus (strain MW2) GN=MW1815 PE=3 SV=1	0	24.767	56.7251	5	8	5	1	171	18.6	4.77	Not Found	Not Found	Not Found	Not Found	High	Not Found	High	Not Found	Not Found	Not Found	High	Not Found	Not Found	Not Found	Not Found	Not Found	Not Found	Not Found	Not Found	Not Found	Not Found	Not Found	Not Found	Not Found	Not Found	Not Found	Not Found	Not Found	Not Found	Not Found	Not Found	Not Found	Not Found	Not Found	Not Found
FALSE	High	Master Protein	P99090	D-alanine aminotransferase OS=Staphylococcus aureus (strain N315) GN=dat PE=1 SV=1	0	32.669	24.4681	5	20	5	1	282	31.9	5.03	Not Found	High	High	High	High	Not Found	High	High	High	High	High	High	High	Not Found	Not Found	Not Found	Not Found	Not Found	Not Found	Not Found	Not Found	Not Found	Not Found	Not Found	Not Found	Not Found	Not Found	Not Found	Not Found	Not Found	Not Found	Not Found	Not Found	Not Found	Not Found
FALSE	High	Master Protein	Q6GI37	1,4-dihydroxy-2-naphthoyl-CoA synthase OS=Staphylococcus aureus (strain MRSA252) GN=menB PE=3 SV=1	0	23.265	22.7106	5	30	5	1	273	30.4	5.59	High	High	High	High	High	High	High	High	High	High	High	High	High	Not Found	Not Found	Not Found	Not Found	Not Found	Not Found	Not Found	Not Found	Not Found	Not Found	Not Found	Not Found	Not Found	Not Found	Not Found	Not Found	Not Found	Not Found	Not Found	Not Found	Not Found	Not Found
FALSE	High	Master Protein	Q2FYG7	Nucleoside diphosphate kinase OS=Staphylococcus aureus (strain NCTC 8325) GN=ndk PE=3 SV=2	0	22.302	46.9799	5	23	5	1	149	16.6	5.16	Not Found	Not Found	Not Found	High	High	Not Found	High	Not Found	High	Not Found	High	High	High	Not Found	Not Found	Not Found	Not Found	Not Found	Not Found	Not Found	Not Found	Not Found	Not Found	Not Found	Not Found	Not Found	Not Found	Not Found	Not Found	Not Found	Not Found	Not Found	Not Found	Not Found	Not Found
FALSE	High	Master Protein	Q6G840	Bacterial non-heme ferritin OS=Staphylococcus aureus (strain MSSA476) GN=ftnA PE=3 SV=1	0	19.176	30.1205	5	20	5	1	166	19.6	4.72	High	Not Found	Not Found	High	High	High	Not Found	High	High	High	Not Found	Not Found	Not Found	Not Found	Not Found	Not Found	Not Found	Not Found	Not Found	Not Found	Not Found	Not Found	Not Found	Not Found	Not Found	Not Found	Not Found	Not Found	Not Found	Not Found	Not Found	Not Found	Not Found	Not Found	Not Found
FALSE	High	Master Protein	P0A0B5	Alkyl hydroperoxide reductase subunit C OS=Staphylococcus aureus (strain Mu50 / ATCC 700699) GN=ahpC PE=3 SV=1	0	42.356	43.3862	5	48	5	1	189	21	5.05	High	High	High	High	High	High	High	High	High	High	High	High	High	Not Found	Not Found	Not Found	Not Found	Not Found	Not Found	Not Found	Not Found	Not Found	Not Found	Not Found	Not Found	Not Found	Not Found	Not Found	Not Found	Not Found	Not Found	Not Found	Not Found	Not Found	Not Found
FALSE	High	Master Protein	Q6G9X2	50S ribosomal protein L19 OS=Staphylococcus aureus (strain MSSA476) GN=rplS PE=3 SV=1	0	23.421	43.9655	5	57	5	1	116	13.4	11.5	High	Not Found	High	High	High	High	High	High	High	High	High	High	High	Not Found	Not Found	Not Found	Not Found	Not Found	Not Found	Not Found	Not Found	Not Found	Not Found	Not Found	Not Found	Not Found	Not Found	Not Found	Not Found	Not Found	Not Found	Not Found	Not Found	Not Found	Not Found
FALSE	High	Master Protein	A7ZSD0	Malate dehydrogenase OS=Escherichia coli O139:H28 (strain E24377A / ETEC) GN=mdh PE=3 SV=1	0	25.719	18.5897	5	22	5	1	312	32.3	5.77	Not Found	Not Found	Not Found	Not Found	Not Found	Not Found	Not Found	Not Found	Not Found	Not Found	Not Found	Not Found	Not Found	Not Found	Not Found	Not Found	High	Not Found	High	High	High	Not Found	High	High	High	Not Found	Not Found	Not Found	Not Found	Not Found	Not Found	Not Found	Not Found	Not Found	Not Found
FALSE	High	Master Protein	P42632	PFL-like enzyme TdcE OS=Escherichia coli (strain K12) GN=tdcE PE=1 SV=2	0	35.845	7.72251	5	24	3	1	764	85.9	5.77	High	Not Found	Not Found	High	Not Found	Not Found	Not Found	Not Found	Not Found	High	Not Found	Not Found	Not Found	Not Found	Not Found	Not Found	Not Found	Not Found	High	High	High	High	Not Found	Not Found	High	Not Found	Not Found	Not Found	Not Found	Not Found	Not Found	Not Found	Not Found	Not Found	Not Found
FALSE	High	Master Protein	Q32CY2	50S ribosomal protein L19 OS=Shigella dysenteriae serotype 1 (strain Sd197) GN=rplS PE=3 SV=1	0	40.412	55.6522	5	52	5	1	115	13.1	10.62	Not Found	Not Found	Not Found	Not Found	Not Found	Not Found	Not Found	Not Found	Not Found	Not Found	Not Found	Not Found	Not Found	High	Not Found	Not Found	Not Found	High	High	High	High	High	High	High	High	Not Found	Not Found	Not Found	Not Found	Not Found	Not Found	Not Found	Not Found	Not Found	Not Found
FALSE	High	Master Protein	A1JNB1	Adenylate kinase OS=Yersinia enterocolitica serotype O:8 / biotype 1B (strain NCTC 13174 / 8081) GN=adk PE=3 SV=1	0	24.492	22.4299	5	20	1	1	214	23.6	5.76	Not Found	Not Found	Not Found	Not Found	Not Found	Not Found	Not Found	Not Found	Not Found	Not Found	Not Found	Not Found	Not Found	High	Not Found	Not Found	Not Found	Not Found	Not Found	High	High	Not Found	High	High	High	Not Found	Not Found	Not Found	Not Found	Not Found	Not Found	Not Found	Not Found	Not Found	Not Found
FALSE	High	Master Protein	A1JS01	DNA-directed RNA polymerase subunit alpha OS=Yersinia enterocolitica serotype O:8 / biotype 1B (strain NCTC 13174 / 8081) GN=rpoA PE=3 SV=1	0	56.878	16.9697	5	147	5	1	330	36.6	5.06	Not Found	Not Found	Not Found	Not Found	Not Found	Not Found	Not Found	Not Found	Not Found	Not Found	Not Found	Not Found	Not Found	High	High	High	High	High	High	High	High	High	High	High	High	Not Found	Not Found	Not Found	Not Found	Not Found	Not Found	Not Found	Not Found	Not Found	Not Found
FALSE	High	Master Protein	P60749	Foldase protein PrsA OS=Staphylococcus aureus (strain MW2) GN=prsA PE=3 SV=1	0	17.357	14.6875	5	8	5	1	320	35.6	9	Not Found	Not Found	Not Found	High	Not Found	Not Found	Not Found	Not Found	Not Found	High	Not Found	High	Not Found	Not Found	Not Found	Not Found	Not Found	Not Found	Not Found	Not Found	Not Found	Not Found	Not Found	Not Found	Not Found	Not Found	Not Found	Not Found	Not Found	Not Found	Not Found	Not Found	Not Found	Not Found	Not Found
FALSE	High	Master Protein	A6TGN6	50S ribosomal protein L1 OS=Klebsiella pneumoniae subsp. pneumoniae (strain ATCC 700721 / MGH 78578) GN=rplA PE=3 SV=1	0	37.747	31.6239	5	27	5	1	234	24.7	9.64	Not Found	Not Found	Not Found	Not Found	Not Found	Not Found	Not Found	Not Found	Not Found	Not Found	Not Found	Not Found	Not Found	High	High	High	Not Found	High	High	High	High	Not Found	High	High	High	Not Found	Not Found	Not Found	Not Found	Not Found	Not Found	Not Found	Not Found	Not Found	Not Found
FALSE	High	Master Protein	Q7A6H8	NAD-specific glutamate dehydrogenase OS=Staphylococcus aureus (strain N315) GN=gluD PE=1 SV=1	0	21.528	19.3237	5	6	5	1	414	45.7	5.36	Not Found	Not Found	Not Found	High	High	Not Found	Not Found	Not Found	Not Found	High	Not Found	Not Found	Not Found	Not Found	Not Found	Not Found	Not Found	Not Found	Not Found	Not Found	Not Found	Not Found	Not Found	Not Found	Not Found	Not Found	Not Found	Not Found	Not Found	Not Found	Not Found	Not Found	Not Found	Not Found	Not Found
FALSE	High	Master Protein	P65809	Uncharacterized protein YgeY OS=Escherichia coli O157:H7 GN=ygeY PE=3 SV=1	0	33.835	19.8511	5	24	5	1	403	44.8	4.96	Not Found	Not Found	Not Found	Not Found	Not Found	Not Found	Not Found	Not Found	Not Found	Not Found	Not Found	Not Found	Not Found	Not Found	High	High	High	High	High	Not Found	High	Not Found	High	High	High	Not Found	Not Found	Not Found	Not Found	Not Found	Not Found	Not Found	Not Found	Not Found	Not Found
FALSE	High	Master Protein	P0A8N4	Lysine--tRNA ligase OS=Escherichia coli O6:H1 (strain CFT073 / ATCC 700928 / UPEC) GN=lysS PE=3 SV=2	0	17.174	15.0495	5	12	4	1	505	57.6	5.24	Not Found	Not Found	Not Found	Not Found	Not Found	Not Found	Not Found	Not Found	Not Found	Not Found	Not Found	Not Found	Not Found	Not Found	Not Found	Not Found	Not Found	Not Found	Not Found	High	Not Found	Not Found	High	Not Found	High	Not Found	Not Found	Not Found	Not Found	Not Found	Not Found	Not Found	Not Found	Not Found	Not Found
FALSE	High	Master Protein	A5ITQ1	Tyrosine--tRNA ligase OS=Staphylococcus aureus (strain JH9) GN=tyrS PE=3 SV=1	0	13.209	19.0476	5	8	5	1	420	47.6	5.39	Not Found	Not Found	Not Found	High	Not Found	Not Found	Not Found	High	Not Found	Not Found	High	Not Found	Not Found	Not Found	Not Found	Not Found	Not Found	Not Found	Not Found	Not Found	Not Found	Not Found	Not Found	Not Found	Not Found	Not Found	Not Found	Not Found	Not Found	Not Found	Not Found	Not Found	Not Found	Not Found	Not Found
FALSE	High	Master Protein	Q2FVW4	Putative 2-hydroxyacid dehydrogenase SAOUHSC_02577 OS=Staphylococcus aureus (strain NCTC 8325) GN=SAOUHSC_02577 PE=3 SV=1	0	18.313	30.5994	5	5	5	1	317	34.7	5.29	Not Found	Not Found	Not Found	High	High	Not Found	Not Found	Not Found	Not Found	Not Found	Not Found	Not Found	Not Found	Not Found	Not Found	Not Found	Not Found	Not Found	Not Found	Not Found	Not Found	Not Found	Not Found	Not Found	Not Found	Not Found	Not Found	Not Found	Not Found	Not Found	Not Found	Not Found	Not Found	Not Found	Not Found
FALSE	High	Master Protein	A1AIC1	Catalase-peroxidase OS=Escherichia coli O1:K1 / APEC GN=katG PE=3 SV=1	0	20.264	6.06061	4	10	4	1	726	80	5.31	Not Found	Not Found	Not Found	Not Found	Not Found	Not Found	Not Found	Not Found	Not Found	Not Found	Not Found	Not Found	Not Found	Not Found	Not Found	Not Found	Not Found	High	High	High	High	High	Not Found	High	Not Found	Not Found	Not Found	Not Found	Not Found	Not Found	Not Found	Not Found	Not Found	Not Found	Not Found
FALSE	High	Master Protein	P0A2F5	Superoxide dismutase [Fe] OS=Salmonella typhi GN=sodB PE=3 SV=2	0	24.143	27.9793	4	23	4	1	193	21.3	5.95	Not Found	Not Found	Not Found	Not Found	Not Found	Not Found	Not Found	Not Found	Not Found	Not Found	Not Found	Not Found	Not Found	Not Found	Not Found	Not Found	High	Not Found	High	High	High	High	Not Found	High	High	Not Found	Not Found	Not Found	Not Found	Not Found	Not Found	Not Found	Not Found	Not Found	Not Found
FALSE	High	Master Protein	A9MW88	Chaperone protein HtpG OS=Salmonella paratyphi B (strain ATCC BAA-1250 / SPB7) GN=htpG PE=3 SV=1	0	25.134	8.65385	4	20	4	1	624	71.5	5.25	Not Found	Not Found	Not Found	Not Found	Not Found	Not Found	Not Found	Not Found	Not Found	Not Found	Not Found	Not Found	Not Found	High	Not Found	Not Found	Not Found	Not Found	High	Not Found	High	Not Found	Not Found	High	High	Not Found	Not Found	Not Found	Not Found	Not Found	Not Found	Not Found	Not Found	Not Found	Not Found
FALSE	High	Master Protein	Q2FZG9	Ribonuclease J 1 OS=Staphylococcus aureus (strain NCTC 8325) GN=rnj1 PE=1 SV=1	0	9.411	9.55752	4	8	4	1	565	62.6	7.3	Not Found	Not Found	Not Found	High	High	Not Found	Not Found	Not Found	Not Found	High	High	Not Found	Not Found	Not Found	Not Found	Not Found	Not Found	Not Found	Not Found	Not Found	Not Found	Not Found	Not Found	Not Found	Not Found	Not Found	Not Found	Not Found	Not Found	Not Found	Not Found	Not Found	Not Found	Not Found	Not Found
FALSE	High	Master Protein	A6QEK3	Protein deglycase HchA OS=Staphylococcus aureus (strain Newman) GN=hchA PE=3 SV=1	0	13.138	19.5205	4	10	4	1	292	32.2	5.05	High	High	Not Found	High	High	Not Found	Not Found	Not Found	Not Found	High	High	Not Found	Not Found	Not Found	Not Found	Not Found	Not Found	Not Found	Not Found	Not Found	Not Found	Not Found	Not Found	Not Found	Not Found	Not Found	Not Found	Not Found	Not Found	Not Found	Not Found	Not Found	Not Found	Not Found	Not Found
FALSE	High	Master Protein	P0AE09	Alkyl hydroperoxide reductase subunit C OS=Escherichia coli O6:H1 (strain CFT073 / ATCC 700928 / UPEC) GN=ahpC PE=3 SV=2	0	30.867	33.6898	4	39	4	1	187	20.7	5.17	Not Found	Not Found	Not Found	Not Found	Not Found	Not Found	Not Found	Not Found	Not Found	Not Found	Not Found	Not Found	Not Found	High	High	High	High	High	High	High	High	High	High	High	High	Not Found	Not Found	Not Found	Not Found	Not Found	Not Found	Not Found	Not Found	Not Found	Not Found
FALSE	High	Master Protein	P00805	L-asparaginase 2 OS=Escherichia coli (strain K12) GN=ansB PE=1 SV=2	0	42.839	18.3908	4	17	4	1	348	36.8	6.38	Not Found	Not Found	Not Found	Not Found	Not Found	Not Found	Not Found	Not Found	Not Found	Not Found	Not Found	Not Found	Not Found	Not Found	Not Found	Not Found	Not Found	Not Found	High	Not Found	High	High	Not Found	High	High	Not Found	Not Found	Not Found	Not Found	Not Found	Not Found	Not Found	Not Found	Not Found	Not Found
FALSE	High	Master Protein	Q46811	Uncharacterized protein YgfK OS=Escherichia coli (strain K12) GN=ygfK PE=4 SV=1	0	11.397	6.58915	4	8	4	1	1032	115.5	5.91	Not Found	Not Found	Not Found	Not Found	Not Found	Not Found	Not Found	Not Found	Not Found	Not Found	Not Found	Not Found	Not Found	Not Found	High	Not Found	Not Found	Not Found	High	Not Found	Not Found	Not Found	Not Found	Not Found	High	Not Found	Not Found	Not Found	Not Found	Not Found	Not Found	Not Found	Not Found	Not Found	Not Found
FALSE	High	Master Protein	Q32B53	30S ribosomal protein S13 OS=Shigella dysenteriae serotype 1 (strain Sd197) GN=rpsM PE=3 SV=1	0	58.734	39.8305	4	39	4	1	118	13.1	10.78	Not Found	Not Found	Not Found	Not Found	Not Found	Not Found	Not Found	Not Found	Not Found	Not Found	Not Found	Not Found	Not Found	High	High	High	High	High	High	Not Found	High	Not Found	High	High	High	Not Found	Not Found	Not Found	Not Found	Not Found	Not Found	Not Found	Not Found	Not Found	Not Found
FALSE	High	Master Protein	A5IQG1	Arginine--tRNA ligase OS=Staphylococcus aureus (strain JH9) GN=argS PE=3 SV=1	0	16.339	10.4882	4	13	4	1	553	62.3	5.22	High	Not Found	Not Found	High	Not Found	Not Found	Not Found	High	High	High	High	Not Found	Not Found	Not Found	Not Found	Not Found	Not Found	Not Found	Not Found	Not Found	Not Found	Not Found	Not Found	Not Found	Not Found	Not Found	Not Found	Not Found	Not Found	Not Found	Not Found	Not Found	Not Found	Not Found	Not Found
FALSE	High	Master Protein	P69800	PTS system mannose-specific EIIAB component OS=Shigella flexneri GN=manX PE=3 SV=2	0	30.288	17.9567	4	26	4	1	323	35	6.02	Not Found	Not Found	Not Found	Not Found	Not Found	Not Found	Not Found	Not Found	Not Found	Not Found	Not Found	Not Found	Not Found	High	High	High	Not Found	High	High	High	High	High	High	High	High	Not Found	Not Found	Not Found	Not Found	Not Found	Not Found	Not Found	Not Found	Not Found	Not Found
FALSE	High	Master Protein	Q2YYM9	30S ribosomal protein S9 OS=Staphylococcus aureus (strain bovine RF122 / ET3-1) GN=rpsI PE=3 SV=1	0	29.56	35.6061	4	24	4	1	132	14.8	10.56	High	High	High	High	High	Not Found	Not Found	High	Not Found	High	Not Found	Not Found	Not Found	Not Found	Not Found	Not Found	Not Found	Not Found	Not Found	Not Found	Not Found	Not Found	Not Found	Not Found	Not Found	Not Found	Not Found	Not Found	Not Found	Not Found	Not Found	Not Found	Not Found	Not Found	Not Found
FALSE	High	Master Protein	Q2G8Y2	Elongation factor Tu OS=Novosphingobium aromaticivorans (strain ATCC 700278 / DSM 12444 / CIP 105152 / NBRC 16084 / F199) GN=tuf PE=3 SV=1	0	45.945	13.3838	4	61	1	1	396	43	5.19	Not Found	Not Found	Not Found	Not Found	High	Not Found	Not Found	High	Not Found	Not Found	High	Not Found	Not Found	Not Found	Not Found	Not Found	Not Found	Not Found	Not Found	Not Found	Not Found	Not Found	Not Found	Not Found	Not Found	Not Found	Not Found	Not Found	Not Found	Not Found	Not Found	Not Found	Not Found	Not Found	Not Found
FALSE	High	Master Protein	P0A7T5	30S ribosomal protein S16 OS=Escherichia coli O157:H7 GN=rpsP PE=3 SV=1	0	28.239	52.439	4	44	4	1	82	9.2	10.55	Not Found	Not Found	Not Found	Not Found	Not Found	Not Found	Not Found	Not Found	Not Found	Not Found	Not Found	Not Found	Not Found	High	Not Found	Not Found	High	High	High	High	High	High	Not Found	High	High	Not Found	Not Found	Not Found	Not Found	Not Found	Not Found	Not Found	Not Found	Not Found	Not Found
FALSE	High	Master Protein	P36683	Aconitate hydratase B OS=Escherichia coli (strain K12) GN=acnB PE=1 SV=3	0	25.202	8.20809	4	23	4	1	865	93.4	5.4	Not Found	Not Found	Not Found	Not Found	Not Found	Not Found	Not Found	Not Found	Not Found	Not Found	Not Found	Not Found	Not Found	Not Found	Not Found	Not Found	Not Found	Not Found	High	High	High	Not Found	High	High	High	Not Found	Not Found	Not Found	Not Found	Not Found	Not Found	Not Found	Not Found	Not Found	Not Found
FALSE	High	Master Protein	Q2YYL3	50S ribosomal protein L18 OS=Staphylococcus aureus (strain bovine RF122 / ET3-1) GN=rplR PE=3 SV=1	0	48.168	53.7815	4	45	4	1	119	13.1	9.95	Not Found	High	High	High	High	High	High	High	Not Found	High	High	High	High	Not Found	Not Found	Not Found	Not Found	Not Found	Not Found	Not Found	Not Found	Not Found	Not Found	Not Found	Not Found	Not Found	Not Found	Not Found	Not Found	Not Found	Not Found	Not Found	Not Found	Not Found	Not Found
FALSE	High	Master Protein	Q2G2U9	Transcriptional regulator SarA OS=Staphylococcus aureus (strain NCTC 8325) GN=sarA PE=1 SV=3	0	16.463	38.7097	4	26	4	1	124	14.7	8.06	Not Found	Not Found	High	High	High	High	High	High	High	High	High	Not Found	High	Not Found	Not Found	Not Found	Not Found	Not Found	Not Found	Not Found	Not Found	Not Found	Not Found	Not Found	Not Found	Not Found	Not Found	Not Found	Not Found	Not Found	Not Found	Not Found	Not Found	Not Found	Not Found
FALSE	High	Master Protein	A9MP36	Translation initiation factor IF-2 OS=Salmonella arizonae (strain ATCC BAA-731 / CDC346-86 / RSK2980) GN=infB PE=3 SV=1	0	20.769	8.62262	4	23	4	1	893	97.4	6.21	Not Found	Not Found	Not Found	Not Found	Not Found	Not Found	Not Found	Not Found	Not Found	Not Found	Not Found	Not Found	Not Found	Not Found	Not Found	Not Found	Not Found	Not Found	High	High	High	Not Found	Not Found	High	High	Not Found	Not Found	Not Found	Not Found	Not Found	Not Found	Not Found	Not Found	Not Found	Not Found
FALSE	High	Master Protein	P0AC71	Glutaredoxin 4 OS=Escherichia coli O157:H7 GN=grxD PE=3 SV=1	0	15.38	53.913	4	8	4	1	115	12.9	4.75	Not Found	Not Found	Not Found	Not Found	Not Found	Not Found	Not Found	Not Found	Not Found	Not Found	Not Found	Not Found	Not Found	Not Found	Not Found	Not Found	Not Found	Not Found	Not Found	Not Found	High	High	High	High	High	Not Found	Not Found	Not Found	Not Found	Not Found	Not Found	Not Found	Not Found	Not Found	Not Found
FALSE	High	Master Protein	Q5HGF7	Polyribonucleotide nucleotidyltransferase OS=Staphylococcus aureus (strain COL) GN=pnp PE=3 SV=1	0	21.646	8.73926	4	23	4	1	698	77.3	4.97	Not Found	High	High	High	Not Found	Not Found	High	Not Found	High	High	High	High	High	Not Found	Not Found	Not Found	Not Found	Not Found	Not Found	Not Found	Not Found	Not Found	Not Found	Not Found	Not Found	Not Found	Not Found	Not Found	Not Found	Not Found	Not Found	Not Found	Not Found	Not Found	Not Found
FALSE	High	Master Protein	Q2FZ27	GTP-sensing transcriptional pleiotropic repressor CodY OS=Staphylococcus aureus (strain NCTC 8325) GN=codY PE=1 SV=1	0	13.32	15.1751	4	19	4	1	257	28.7	6.19	High	High	High	High	High	Not Found	High	Not Found	High	High	High	High	High	Not Found	Not Found	Not Found	Not Found	Not Found	Not Found	Not Found	Not Found	Not Found	Not Found	Not Found	Not Found	Not Found	Not Found	Not Found	Not Found	Not Found	Not Found	Not Found	Not Found	Not Found	Not Found
FALSE	High	Master Protein	Q2FEN9	50S ribosomal protein L3 OS=Staphylococcus aureus (strain USA300) GN=rplC PE=3 SV=1	0	33.249	27.2727	4	24	4	1	220	23.7	9.8	High	High	High	High	High	Not Found	High	Not Found	High	High	High	High	High	Not Found	Not Found	Not Found	Not Found	Not Found	Not Found	Not Found	Not Found	Not Found	Not Found	Not Found	Not Found	Not Found	Not Found	Not Found	Not Found	Not Found	Not Found	Not Found	Not Found	Not Found	Not Found
FALSE	High	Master Protein	Q99V36	Probable quinol oxidase subunit 2 OS=Staphylococcus aureus (strain Mu50 / ATCC 700699) GN=qoxA PE=3 SV=1	0	20.379	15.3005	4	18	4	1	366	41.8	8.62	Not Found	Not Found	Not Found	High	High	Not Found	High	High	High	High	High	Not Found	Not Found	Not Found	Not Found	Not Found	Not Found	Not Found	Not Found	Not Found	Not Found	Not Found	Not Found	Not Found	Not Found	Not Found	Not Found	Not Found	Not Found	Not Found	Not Found	Not Found	Not Found	Not Found	Not Found
FALSE	High	Master Protein	Q6GJR0	UPF0355 protein MRSA252 OS=Staphylococcus aureus (strain MRSA252) GN=SAR0405 PE=3 SV=1	0	26.312	44.4444	4	14	4	1	135	15	4.89	High	Not Found	Not Found	High	High	Not Found	Not Found	Not Found	Not Found	High	Not Found	Not Found	Not Found	Not Found	Not Found	Not Found	Not Found	Not Found	Not Found	Not Found	Not Found	Not Found	Not Found	Not Found	Not Found	Not Found	Not Found	Not Found	Not Found	Not Found	Not Found	Not Found	Not Found	Not Found	Not Found
FALSE	High	Master Protein	P06959	Dihydrolipoyllysine-residue acetyltransferase component of pyruvate dehydrogenase complex OS=Escherichia coli (strain K12) GN=aceF PE=1 SV=3	0	47.41	10.4762	4	16	4	1	630	66.1	5.17	Not Found	Not Found	Not Found	Not Found	Not Found	Not Found	Not Found	Not Found	Not Found	Not Found	Not Found	Not Found	Not Found	High	High	Not Found	High	Not Found	High	High	High	Not Found	High	High	High	Not Found	Not Found	Not Found	Not Found	Not Found	Not Found	Not Found	Not Found	Not Found	Not Found
FALSE	High	Master Protein	Q2YWT2	Putative peptidyl-prolyl cis-trans isomerase OS=Staphylococcus aureus (strain bovine RF122 / ET3-1) GN=SAB0821 PE=3 SV=1	0	26.197	31.4721	4	9	4	1	197	21.6	4.68	Not Found	Not Found	Not Found	High	High	Not Found	Not Found	High	Not Found	High	Not Found	Not Found	Not Found	Not Found	Not Found	Not Found	Not Found	Not Found	Not Found	Not Found	Not Found	Not Found	Not Found	Not Found	Not Found	Not Found	Not Found	Not Found	Not Found	Not Found	Not Found	Not Found	Not Found	Not Found	Not Found
FALSE	High	Master Protein	Q8FK07	Universal stress protein G OS=Escherichia coli O6:H1 (strain CFT073 / ATCC 700928 / UPEC) GN=uspG PE=3 SV=2	0	32.454	38.7324	4	25	4	1	142	16	6.52	Not Found	Not Found	Not Found	Not Found	Not Found	Not Found	Not Found	Not Found	Not Found	Not Found	Not Found	Not Found	Not Found	High	Not Found	Not Found	High	Not Found	High	High	High	Not Found	Not Found	High	High	Not Found	Not Found	Not Found	Not Found	Not Found	Not Found	Not Found	Not Found	Not Found	Not Found
FALSE	High	Master Protein	P07014	Succinate dehydrogenase iron-sulfur subunit OS=Escherichia coli (strain K12) GN=sdhB PE=1 SV=1	0	33.375	24.3697	4	23	4	1	238	26.8	6.73	Not Found	Not Found	Not Found	Not Found	Not Found	Not Found	Not Found	Not Found	Not Found	Not Found	Not Found	Not Found	Not Found	High	High	High	Not Found	Not Found	High	High	High	High	High	High	High	Not Found	Not Found	Not Found	Not Found	Not Found	Not Found	Not Found	Not Found	Not Found	Not Found
FALSE	High	Master Protein	A5U9R0	Elongation factor G OS=Haemophilus influenzae (strain PittEE) GN=fusA PE=3 SV=1	0	30.112	9.85714	4	21	1	1	700	77.2	5.11	Not Found	Not Found	Not Found	Not Found	Not Found	Not Found	Not Found	Not Found	Not Found	Not Found	High	Not Found	Not Found	Not Found	Not Found	Not Found	Not Found	Not Found	Not Found	Not Found	Not Found	Not Found	Not Found	Not Found	Not Found	Not Found	Not Found	Not Found	Not Found	Not Found	Not Found	Not Found	Not Found	Not Found	Not Found
FALSE	High	Master Protein	A8AQC1	50S ribosomal protein L13 OS=Citrobacter koseri (strain ATCC BAA-895 / CDC 4225-83 / SGSC4696) GN=rplM PE=3 SV=1	0	42.999	45.7746	4	45	4	1	142	16	9.82	Not Found	Not Found	Not Found	Not Found	Not Found	Not Found	Not Found	Not Found	Not Found	Not Found	Not Found	Not Found	Not Found	High	High	High	High	High	High	High	High	High	High	High	High	Not Found	Not Found	Not Found	Not Found	Not Found	Not Found	Not Found	Not Found	Not Found	Not Found
FALSE	High	Master Protein	Q6GBT3	Probable branched-chain-amino-acid aminotransferase OS=Staphylococcus aureus (strain MSSA476) GN=ilvE PE=3 SV=1	0	12.698	20.3911	4	5	4	1	358	40.1	4.98	Not Found	Not Found	Not Found	High	High	Not Found	Not Found	High	Not Found	Not Found	Not Found	Not Found	Not Found	Not Found	Not Found	Not Found	Not Found	Not Found	Not Found	Not Found	Not Found	Not Found	Not Found	Not Found	Not Found	Not Found	Not Found	Not Found	Not Found	Not Found	Not Found	Not Found	Not Found	Not Found	Not Found
FALSE	High	Master Protein	P24169	Inducible ornithine decarboxylase OS=Escherichia coli (strain K12) GN=speF PE=2 SV=1	0	13.444	7.78689	4	10	4	1	732	82.4	5.9	Not Found	Not Found	Not Found	Not Found	Not Found	Not Found	Not Found	Not Found	Not Found	Not Found	Not Found	Not Found	Not Found	High	High	High	Not Found	High	Not Found	Not Found	Not Found	Not Found	High	Not Found	High	Not Found	Not Found	Not Found	Not Found	Not Found	Not Found	Not Found	Not Found	Not Found	Not Found
FALSE	High	Master Protein	A6QJ90	50S ribosomal protein L23 OS=Staphylococcus aureus (strain Newman) GN=rplW PE=3 SV=1	0	30.733	54.9451	4	29	4	1	91	10.6	9.85	High	Not Found	Not Found	High	Not Found	Not Found	High	High	High	High	High	Not Found	High	Not Found	Not Found	Not Found	Not Found	Not Found	Not Found	Not Found	Not Found	Not Found	Not Found	Not Found	Not Found	Not Found	Not Found	Not Found	Not Found	Not Found	Not Found	Not Found	Not Found	Not Found	Not Found
FALSE	High	Master Protein	Q5HID9	Transcription termination/antitermination protein NusG OS=Staphylococcus aureus (strain COL) GN=nusG PE=3 SV=1	0	18.466	35.7143	4	8	4	1	182	20.7	5.11	Not Found	High	High	High	High	Not Found	Not Found	Not Found	High	Not Found	High	Not Found	Not Found	Not Found	Not Found	Not Found	Not Found	Not Found	Not Found	Not Found	Not Found	Not Found	Not Found	Not Found	Not Found	Not Found	Not Found	Not Found	Not Found	Not Found	Not Found	Not Found	Not Found	Not Found	Not Found
FALSE	High	Master Protein	Q7A1W0	Ribitol-5-phosphate cytidylyltransferase 1 OS=Staphylococcus aureus (strain MW2) GN=tarI1 PE=3 SV=1	0	27.863	25.2101	4	15	4	1	238	26.6	5.68	Not Found	Not Found	Not Found	High	Not Found	Not Found	Not Found	High	Not Found	High	High	Not Found	Not Found	Not Found	Not Found	Not Found	Not Found	Not Found	Not Found	Not Found	Not Found	Not Found	Not Found	Not Found	Not Found	Not Found	Not Found	Not Found	Not Found	Not Found	Not Found	Not Found	Not Found	Not Found	Not Found
FALSE	High	Master Protein	B1X6F3	50S ribosomal protein L15 OS=Escherichia coli (strain K12 / DH10B) GN=rplO PE=3 SV=1	0	24.451	34.7222	4	31	4	1	144	15	11.18	Not Found	Not Found	Not Found	Not Found	Not Found	Not Found	Not Found	Not Found	Not Found	Not Found	Not Found	Not Found	Not Found	High	High	High	High	High	High	High	High	Not Found	High	High	High	Not Found	Not Found	Not Found	Not Found	Not Found	Not Found	Not Found	Not Found	Not Found	Not Found
FALSE	High	Master Protein	Q0TCE5	30S ribosomal protein S19 OS=Escherichia coli O6:K15:H31 (strain 536 / UPEC) GN=rpsS PE=3 SV=1	0	60.76	36.9565	4	55	3	1	92	10.4	10.52	Not Found	Not Found	Not Found	Not Found	Not Found	Not Found	Not Found	Not Found	Not Found	Not Found	Not Found	Not Found	Not Found	High	High	High	High	High	High	High	High	High	High	High	High	Not Found	Not Found	Not Found	Not Found	Not Found	Not Found	Not Found	Not Found	Not Found	Not Found
FALSE	High	Master Protein	P0A6W6	Transcription elongation factor GreA OS=Escherichia coli O6:H1 (strain CFT073 / ATCC 700928 / UPEC) GN=greA PE=3 SV=1	0	16.67	24.0506	4	19	4	1	158	17.6	4.79	Not Found	Not Found	Not Found	Not Found	Not Found	Not Found	Not Found	Not Found	Not Found	Not Found	Not Found	Not Found	Not Found	Not Found	Not Found	Not Found	High	Not Found	High	Not Found	High	High	Not Found	High	High	Not Found	Not Found	Not Found	Not Found	Not Found	Not Found	Not Found	Not Found	Not Found	Not Found
FALSE	High	Master Protein	P0A024	DNA polymerase III subunit beta OS=Staphylococcus aureus GN=dnaN PE=3 SV=1	0	20.719	12.7321	4	16	4	1	377	41.9	4.79	Not Found	High	High	High	High	Not Found	High	High	High	High	High	High	High	Not Found	Not Found	Not Found	Not Found	Not Found	Not Found	Not Found	Not Found	Not Found	Not Found	Not Found	Not Found	Not Found	Not Found	Not Found	Not Found	Not Found	Not Found	Not Found	Not Found	Not Found	Not Found
FALSE	High	Master Protein	B7GKC8	Chaperone protein DnaK OS=Anoxybacillus flavithermus (strain DSM 21510 / WK1) GN=dnaK PE=3 SV=1	0	16.791	11.7355	4	15	1	1	605	65.8	5.06	Not Found	Not Found	Not Found	Not Found	High	Not Found	Not Found	Not Found	Not Found	Not Found	Not Found	Not Found	Not Found	Not Found	Not Found	Not Found	Not Found	Not Found	Not Found	Not Found	Not Found	Not Found	Not Found	Not Found	Not Found	Not Found	Not Found	Not Found	Not Found	Not Found	Not Found	Not Found	Not Found	Not Found	Not Found
FALSE	High	Master Protein	A4W5A5	50S ribosomal protein L10 OS=Enterobacter sp. (strain 638) GN=rplJ PE=3 SV=1	0	45.278	29.0909	4	35	4	1	165	17.7	8.98	Not Found	Not Found	Not Found	Not Found	Not Found	Not Found	Not Found	Not Found	Not Found	Not Found	Not Found	Not Found	Not Found	High	High	Not Found	High	High	High	High	High	High	High	High	High	Not Found	Not Found	Not Found	Not Found	Not Found	Not Found	Not Found	Not Found	Not Found	Not Found
FALSE	High	Master Protein	P0A1P6	Glutamine synthetase OS=Salmonella typhimurium (strain LT2 / SGSC1412 / ATCC 700720) GN=glnA PE=1 SV=2	0	20.3	14.7122	4	9	4	1	469	51.8	5.6	Not Found	Not Found	Not Found	Not Found	Not Found	Not Found	Not Found	Not Found	Not Found	Not Found	Not Found	Not Found	Not Found	Not Found	Not Found	High	Not Found	Not Found	Not Found	Not Found	High	Not Found	Not Found	High	High	Not Found	Not Found	Not Found	Not Found	Not Found	Not Found	Not Found	Not Found	Not Found	Not Found
FALSE	High	Master Protein	Q2YWR1	Acid sugar phosphatase OS=Staphylococcus aureus (strain bovine RF122 / ET3-1) GN=nagD PE=3 SV=1	0	7.139	14.6718	3	7	3	1	259	28	4.61	Not Found	Not Found	Not Found	High	High	High	Not Found	Not Found	Not Found	High	Not Found	High	Not Found	Not Found	Not Found	Not Found	Not Found	Not Found	Not Found	Not Found	Not Found	Not Found	Not Found	Not Found	Not Found	Not Found	Not Found	Not Found	Not Found	Not Found	Not Found	Not Found	Not Found	Not Found	Not Found
FALSE	High	Master Protein	Q2FG56	Translation initiation factor IF-3 OS=Staphylococcus aureus (strain USA300) GN=infC PE=3 SV=1	0	13.707	21.1429	3	8	3	1	175	20.2	9.7	High	Not Found	Not Found	High	High	Not Found	Not Found	Not Found	Not Found	High	Not Found	Not Found	Not Found	Not Found	Not Found	Not Found	Not Found	Not Found	Not Found	Not Found	Not Found	Not Found	Not Found	Not Found	Not Found	Not Found	Not Found	Not Found	Not Found	Not Found	Not Found	Not Found	Not Found	Not Found	Not Found
FALSE	High	Master Protein	Q8NX79	UPF0356 protein MW0973 OS=Staphylococcus aureus (strain MW2) GN=MW0973 PE=3 SV=1	0	16.532	73.6111	3	14	3	1	72	8.7	5.43	High	Not Found	Not Found	High	High	Not Found	Not Found	High	High	High	High	Not Found	Not Found	Not Found	Not Found	Not Found	Not Found	Not Found	Not Found	Not Found	Not Found	Not Found	Not Found	Not Found	Not Found	Not Found	Not Found	Not Found	Not Found	Not Found	Not Found	Not Found	Not Found	Not Found	Not Found
FALSE	High	Master Protein	P02359	30S ribosomal protein S7 OS=Escherichia coli (strain K12) GN=rpsG PE=1 SV=3	0	27.67	15.0838	3	66	3	1	179	20	10.36	Not Found	Not Found	Not Found	Not Found	Not Found	Not Found	Not Found	Not Found	Not Found	Not Found	Not Found	Not Found	Not Found	High	High	Not Found	High	High	High	High	High	High	High	High	High	Not Found	Not Found	Not Found	Not Found	Not Found	Not Found	Not Found	Not Found	Not Found	Not Found
FALSE	High	Master Protein	A4WEX9	Polyribonucleotide nucleotidyltransferase OS=Enterobacter sp. (strain 638) GN=pnp PE=3 SV=1	0	14.914	4.36006	3	13	3	1	711	76.9	5.21	Not Found	Not Found	Not Found	Not Found	Not Found	Not Found	Not Found	Not Found	Not Found	Not Found	Not Found	Not Found	Not Found	Not Found	Not Found	Not Found	Not Found	Not Found	High	High	High	Not Found	Not Found	High	High	Not Found	Not Found	Not Found	Not Found	Not Found	Not Found	Not Found	Not Found	Not Found	Not Found
FALSE	High	Master Protein	P0A9L1	FKBP-type peptidyl-prolyl cis-trans isomerase SlyD OS=Escherichia coli O157:H7 GN=slyD PE=3 SV=1	0	14.699	17.3469	3	20	3	1	196	20.8	5.05	Not Found	Not Found	Not Found	Not Found	Not Found	Not Found	Not Found	Not Found	Not Found	Not Found	Not Found	Not Found	Not Found	High	High	High	High	High	High	High	High	High	High	High	High	Not Found	Not Found	Not Found	Not Found	Not Found	Not Found	Not Found	Not Found	Not Found	Not Found
FALSE	High	Master Protein	P0AD52	Ribosome-associated factor Y OS=Shigella flexneri GN=yfiA PE=3 SV=2	0	14.125	30.0885	3	10	3	1	113	12.8	6.68	Not Found	Not Found	Not Found	Not Found	Not Found	Not Found	Not Found	Not Found	Not Found	Not Found	Not Found	Not Found	Not Found	Not Found	Not Found	Not Found	Not Found	Not Found	High	Not Found	High	High	High	High	Not Found	Not Found	Not Found	Not Found	Not Found	Not Found	Not Found	Not Found	Not Found	Not Found	Not Found
FALSE	High	Master Protein	A1AE56	Nucleoside diphosphate kinase OS=Escherichia coli O1:K1 / APEC GN=ndk PE=3 SV=1	0	28.983	23.0769	3	20	3	1	143	15.4	5.81	Not Found	Not Found	Not Found	Not Found	Not Found	Not Found	Not Found	Not Found	Not Found	Not Found	Not Found	Not Found	Not Found	Not Found	High	High	High	High	High	High	High	High	High	High	High	Not Found	Not Found	Not Found	Not Found	Not Found	Not Found	Not Found	Not Found	Not Found	Not Found
FALSE	High	Master Protein	Q32CU0	Autonomous glycyl radical cofactor OS=Shigella dysenteriae serotype 1 (strain Sd197) GN=grcA PE=3 SV=1	0	13.679	34.6457	3	6	3	1	127	14.3	5.05	Not Found	Not Found	Not Found	Not Found	Not Found	Not Found	Not Found	Not Found	Not Found	Not Found	Not Found	Not Found	Not Found	Not Found	Not Found	Not Found	Not Found	Not Found	High	Not Found	Not Found	Not Found	Not Found	Not Found	High	Not Found	Not Found	Not Found	Not Found	Not Found	Not Found	Not Found	Not Found	Not Found	Not Found
FALSE	High	Master Protein	P0A9Y9	Cold shock-like protein CspC OS=Salmonella typhimurium (strain LT2 / SGSC1412 / ATCC 700720) GN=cspC PE=3 SV=2	0	32.879	63.7681	3	28	3	1	69	7.4	7.24	Not Found	Not Found	Not Found	Not Found	Not Found	Not Found	Not Found	Not Found	Not Found	Not Found	Not Found	Not Found	Not Found	High	High	High	High	High	Not Found	Not Found	High	Not Found	High	High	High	Not Found	Not Found	Not Found	Not Found	Not Found	Not Found	Not Found	Not Found	Not Found	Not Found
FALSE	High	Master Protein	A7ZVB0	Fructose-1,6-bisphosphatase class 1 OS=Escherichia coli O139:H28 (strain E24377A / ETEC) GN=fbp PE=3 SV=1	0	12.662	7.22892	3	20	3	1	332	36.8	5.99	Not Found	Not Found	Not Found	Not Found	Not Found	Not Found	Not Found	Not Found	Not Found	Not Found	Not Found	Not Found	Not Found	High	Not Found	Not Found	Not Found	Not Found	High	Not Found	High	High	Not Found	High	High	Not Found	Not Found	Not Found	Not Found	Not Found	Not Found	Not Found	Not Found	Not Found	Not Found
FALSE	High	Master Protein	P0AFH9	Osmotically-inducible protein Y OS=Escherichia coli O6:H1 (strain CFT073 / ATCC 700928 / UPEC) GN=osmY PE=3 SV=1	0	24.463	28.3582	3	3	3	1	201	21.1	6.81	Not Found	Not Found	Not Found	Not Found	Not Found	Not Found	Not Found	Not Found	Not Found	Not Found	Not Found	Not Found	Not Found	Not Found	Not Found	Not Found	Not Found	Not Found	Not Found	Not Found	High	Not Found	Not Found	Not Found	High	Not Found	Not Found	Not Found	Not Found	Not Found	Not Found	Not Found	Not Found	Not Found	Not Found
FALSE	High	Master Protein	P0C0V7	Phosphoglucosamine mutase OS=Staphylococcus aureus (strain NCTC 8325) GN=glmM PE=1 SV=1	0	10.146	8.64745	3	4	3	1	451	49.2	4.77	Not Found	Not Found	Not Found	High	High	Not Found	Not Found	High	Not Found	Not Found	Not Found	Not Found	Not Found	Not Found	Not Found	Not Found	Not Found	Not Found	Not Found	Not Found	Not Found	Not Found	Not Found	Not Found	Not Found	Not Found	Not Found	Not Found	Not Found	Not Found	Not Found	Not Found	Not Found	Not Found	Not Found
FALSE	High	Master Protein	B1LQM1	30S ribosomal protein S18 OS=Escherichia coli (strain SMS-3-5 / SECEC) GN=rpsR PE=3 SV=1	0	29.333	40	3	27	3	1	75	9	10.59	Not Found	Not Found	Not Found	Not Found	Not Found	Not Found	Not Found	Not Found	Not Found	Not Found	Not Found	Not Found	Not Found	High	High	High	High	High	High	High	High	High	High	High	High	Not Found	Not Found	Not Found	Not Found	Not Found	Not Found	Not Found	Not Found	Not Found	Not Found
FALSE	High	Master Protein	Q5HJM9	Phosphopentomutase OS=Staphylococcus aureus (strain COL) GN=deoB PE=3 SV=1	0	14.177	13.7755	3	10	3	1	392	43.8	5.15	High	Not Found	Not Found	High	High	High	Not Found	High	Not Found	High	Not Found	Not Found	Not Found	Not Found	Not Found	Not Found	Not Found	Not Found	Not Found	Not Found	Not Found	Not Found	Not Found	Not Found	Not Found	Not Found	Not Found	Not Found	Not Found	Not Found	Not Found	Not Found	Not Found	Not Found	Not Found
FALSE	High	Master Protein	B9DNQ4	Elongation factor P OS=Staphylococcus carnosus (strain TM300) GN=efp PE=3 SV=1	0	16.893	19.4595	3	16	3	1	185	20.6	4.88	High	Not Found	Not Found	High	Not Found	Not Found	Not Found	High	Not Found	High	Not Found	Not Found	Not Found	Not Found	Not Found	Not Found	Not Found	Not Found	Not Found	Not Found	Not Found	Not Found	Not Found	Not Found	Not Found	Not Found	Not Found	Not Found	Not Found	Not Found	Not Found	Not Found	Not Found	Not Found	Not Found
FALSE	High	Master Protein	P99105	GMP synthase [glutamine-hydrolyzing] OS=Staphylococcus aureus (strain N315) GN=guaA PE=1 SV=1	0	21.937	6.82261	3	7	3	1	513	58.2	5.12	Not Found	High	Not Found	High	High	Not Found	Not Found	High	Not Found	Not Found	Not Found	Not Found	High	Not Found	Not Found	Not Found	Not Found	Not Found	Not Found	Not Found	Not Found	Not Found	Not Found	Not Found	Not Found	Not Found	Not Found	Not Found	Not Found	Not Found	Not Found	Not Found	Not Found	Not Found	Not Found
FALSE	High	Master Protein	Q6GEW8	ATP synthase subunit b OS=Staphylococcus aureus (strain MRSA252) GN=atpF PE=3 SV=1	0	33.178	28.9017	3	18	3	1	173	19.6	5.11	High	Not Found	Not Found	High	High	Not Found	Not Found	High	Not Found	High	Not Found	Not Found	Not Found	Not Found	Not Found	Not Found	Not Found	Not Found	Not Found	Not Found	Not Found	Not Found	Not Found	Not Found	Not Found	Not Found	Not Found	Not Found	Not Found	Not Found	Not Found	Not Found	Not Found	Not Found	Not Found
FALSE	High	Master Protein	P0A012	10 kDa chaperonin OS=Staphylococcus aureus (strain Mu50 / ATCC 700699) GN=groS PE=3 SV=1	0	11.592	38.2979	3	9	3	1	94	10.4	4.92	High	Not Found	Not Found	High	Not Found	Not Found	Not Found	Not Found	Not Found	High	Not Found	Not Found	Not Found	Not Found	Not Found	Not Found	Not Found	Not Found	Not Found	Not Found	Not Found	Not Found	Not Found	Not Found	Not Found	Not Found	Not Found	Not Found	Not Found	Not Found	Not Found	Not Found	Not Found	Not Found	Not Found
FALSE	High	Master Protein	P0AD61	Pyruvate kinase I OS=Escherichia coli (strain K12) GN=pykF PE=1 SV=1	0	37.277	11.0638	3	21	3	1	470	50.7	6.09	Not Found	Not Found	Not Found	Not Found	Not Found	Not Found	Not Found	Not Found	Not Found	Not Found	Not Found	Not Found	Not Found	High	High	High	High	High	High	High	High	Not Found	High	High	High	Not Found	Not Found	Not Found	Not Found	Not Found	Not Found	Not Found	Not Found	Not Found	Not Found
FALSE	High	Master Protein	A1ADD4	NADH-quinone oxidoreductase subunit C/D OS=Escherichia coli O1:K1 / APEC GN=nuoC PE=3 SV=1	0	12.774	6.33333	3	5	3	1	600	68.7	6.42	Not Found	Not Found	Not Found	Not Found	Not Found	Not Found	Not Found	Not Found	Not Found	Not Found	Not Found	Not Found	Not Found	Not Found	Not Found	Not Found	Not Found	Not Found	High	Not Found	Not Found	Not Found	Not Found	Not Found	High	Not Found	Not Found	Not Found	Not Found	Not Found	Not Found	Not Found	Not Found	Not Found	Not Found
FALSE	High	Master Protein	P00509	Aspartate aminotransferase OS=Escherichia coli (strain K12) GN=aspC PE=1 SV=1	0	23.201	12.3737	3	16	3	1	396	43.5	5.77	Not Found	Not Found	Not Found	Not Found	Not Found	Not Found	Not Found	Not Found	Not Found	Not Found	Not Found	Not Found	Not Found	High	Not Found	High	Not Found	Not Found	Not Found	High	High	Not Found	Not Found	High	High	Not Found	Not Found	Not Found	Not Found	Not Found	Not Found	Not Found	Not Found	Not Found	Not Found
FALSE	High	Master Protein	Q931G8	UPF0457 protein SAV2173 OS=Staphylococcus aureus (strain Mu50 / ATCC 700699) GN=SAV2173 PE=3 SV=2	0	24.354	51.1628	3	37	3	1	86	10	6.55	High	High	High	High	High	Not Found	High	High	High	High	High	High	High	Not Found	Not Found	Not Found	Not Found	Not Found	Not Found	Not Found	Not Found	Not Found	Not Found	Not Found	Not Found	Not Found	Not Found	Not Found	Not Found	Not Found	Not Found	Not Found	Not Found	Not Found	Not Found
FALSE	High	Master Protein	Q6G972	Transcriptional regulatory protein SrrA OS=Staphylococcus aureus (strain MSSA476) GN=srrA PE=3 SV=2	0	11.043	15.3527	3	5	3	1	241	28.1	5.35	Not Found	Not Found	Not Found	High	Not Found	Not Found	High	Not Found	Not Found	Not Found	Not Found	Not Found	Not Found	Not Found	Not Found	Not Found	Not Found	Not Found	Not Found	Not Found	Not Found	Not Found	Not Found	Not Found	Not Found	Not Found	Not Found	Not Found	Not Found	Not Found	Not Found	Not Found	Not Found	Not Found	Not Found
FALSE	High	Master Protein	P0A954	3-oxoacyl-[acyl-carrier-protein] synthase 1 OS=Escherichia coli O6:H1 (strain CFT073 / ATCC 700928 / UPEC) GN=fabB PE=3 SV=1	0	11.342	13.3005	3	3	3	1	406	42.6	5.54	Not Found	Not Found	Not Found	Not Found	Not Found	Not Found	Not Found	Not Found	Not Found	Not Found	Not Found	Not Found	Not Found	Not Found	Not Found	Not Found	Not Found	High	High	Not Found	Not Found	Not Found	Not Found	Not Found	Not Found	Not Found	Not Found	Not Found	Not Found	Not Found	Not Found	Not Found	Not Found	Not Found	Not Found
FALSE	High	Master Protein	A7X2R9	Probable glycine dehydrogenase (decarboxylating) subunit 2 OS=Staphylococcus aureus (strain Mu3 / ATCC 700698) GN=gcvPB PE=3 SV=1	0	6.21	7.95918	3	3	3	1	490	54.7	5.74	Not Found	Not Found	Not Found	High	High	Not Found	Not Found	Not Found	Not Found	Not Found	High	Not Found	Not Found	Not Found	Not Found	Not Found	Not Found	Not Found	Not Found	Not Found	Not Found	Not Found	Not Found	Not Found	Not Found	Not Found	Not Found	Not Found	Not Found	Not Found	Not Found	Not Found	Not Found	Not Found	Not Found
FALSE	High	Master Protein	A4WFA5	30S ribosomal protein S11 OS=Enterobacter sp. (strain 638) GN=rpsK PE=3 SV=1	0	56.95	31.0078	3	47	3	1	129	13.8	11.33	Not Found	Not Found	Not Found	Not Found	Not Found	Not Found	Not Found	Not Found	Not Found	Not Found	Not Found	Not Found	Not Found	High	High	High	High	High	High	High	High	High	High	High	High	Not Found	Not Found	Not Found	Not Found	Not Found	Not Found	Not Found	Not Found	Not Found	Not Found
FALSE	High	Master Protein	A6QHR5	Formate--tetrahydrofolate ligase OS=Staphylococcus aureus (strain Newman) GN=fhs PE=3 SV=1	0	10.094	8.10811	3	3	3	1	555	59.8	6.14	Not Found	Not Found	Not Found	High	Not Found	Not Found	Not Found	Not Found	Not Found	Not Found	Not Found	Not Found	Not Found	Not Found	Not Found	Not Found	Not Found	Not Found	Not Found	Not Found	Not Found	Not Found	Not Found	Not Found	Not Found	Not Found	Not Found	Not Found	Not Found	Not Found	Not Found	Not Found	Not Found	Not Found	Not Found
FALSE	High	Master Protein	A6QEI0	Glutamate--tRNA ligase OS=Staphylococcus aureus (strain Newman) GN=gltX PE=3 SV=1	0	11.337	9.50413	3	5	3	1	484	56.3	5.31	Not Found	Not Found	Not Found	High	Not Found	Not Found	Not Found	High	High	Not Found	Not Found	Not Found	Not Found	Not Found	Not Found	Not Found	Not Found	Not Found	Not Found	Not Found	Not Found	Not Found	Not Found	Not Found	Not Found	Not Found	Not Found	Not Found	Not Found	Not Found	Not Found	Not Found	Not Found	Not Found	Not Found
FALSE	High	Master Protein	Q2FJA1	50S ribosomal protein L10 OS=Staphylococcus aureus (strain USA300) GN=rplJ PE=3 SV=1	0	43.858	32.5301	3	21	3	1	166	17.7	4.83	High	Not Found	Not Found	High	High	High	High	High	High	High	Not Found	High	High	Not Found	Not Found	Not Found	Not Found	Not Found	Not Found	Not Found	Not Found	Not Found	Not Found	Not Found	Not Found	Not Found	Not Found	Not Found	Not Found	Not Found	Not Found	Not Found	Not Found	Not Found	Not Found
FALSE	High	Master Protein	A6U3W6	30S ribosomal protein S17 OS=Staphylococcus aureus (strain JH1) GN=rpsQ PE=3 SV=1	0	13.894	25.2874	3	19	3	1	87	10.2	9.76	High	Not Found	High	High	Not Found	Not Found	High	Not Found	High	High	High	High	High	Not Found	Not Found	Not Found	Not Found	Not Found	Not Found	Not Found	Not Found	Not Found	Not Found	Not Found	Not Found	Not Found	Not Found	Not Found	Not Found	Not Found	Not Found	Not Found	Not Found	Not Found	Not Found
FALSE	High	Master Protein	P0AEK3	3-oxoacyl-[acyl-carrier-protein] reductase FabG OS=Shigella flexneri GN=fabG PE=3 SV=1	0	17.887	26.2295	3	3	3	1	244	25.5	7.42	Not Found	Not Found	Not Found	Not Found	Not Found	Not Found	Not Found	Not Found	Not Found	Not Found	Not Found	Not Found	Not Found	Not Found	Not Found	Not Found	Not Found	Not Found	High	High	Not Found	Not Found	Not Found	Not Found	Not Found	Not Found	Not Found	Not Found	Not Found	Not Found	Not Found	Not Found	Not Found	Not Found	Not Found
FALSE	High	Master Protein	P19650	Aminoglycoside N(6')-acetyltransferase type 1 OS=Klebsiella pneumoniae GN=aacA4 PE=3 SV=1	0	21.942	20.8955	3	23	3	1	201	22.4	5	Not Found	Not Found	Not Found	Not Found	Not Found	Not Found	Not Found	Not Found	Not Found	Not Found	Not Found	Not Found	Not Found	High	High	High	Not Found	High	Not Found	High	High	Not Found	High	High	High	Not Found	Not Found	Not Found	Not Found	Not Found	Not Found	Not Found	Not Found	Not Found	Not Found
FALSE	High	Master Protein	C6DFS2	50S ribosomal protein L17 OS=Pectobacterium carotovorum subsp. carotovorum (strain PC1) GN=rplQ PE=3 SV=1	0	22.293	20	3	39	3	1	130	14.7	11.03	Not Found	Not Found	Not Found	Not Found	Not Found	Not Found	Not Found	Not Found	Not Found	Not Found	Not Found	Not Found	Not Found	High	Not Found	High	High	High	High	High	High	High	High	High	High	Not Found	Not Found	Not Found	Not Found	Not Found	Not Found	Not Found	Not Found	Not Found	Not Found
FALSE	High	Master Protein	Q32JJ5	Lon protease OS=Shigella dysenteriae serotype 1 (strain Sd197) GN=lon PE=3 SV=1	0	6.401	3.81773	3	4	3	1	812	90.7	6.58	Not Found	Not Found	Not Found	Not Found	Not Found	Not Found	Not Found	Not Found	Not Found	Not Found	Not Found	Not Found	Not Found	Not Found	Not Found	Not Found	Not Found	Not Found	High	Not Found	High	Not Found	Not Found	Not Found	High	Not Found	Not Found	Not Found	Not Found	Not Found	Not Found	Not Found	Not Found	Not Found	Not Found
FALSE	High	Master Protein	B9DJJ6	Phosphoglycerate kinase OS=Staphylococcus carnosus (strain TM300) GN=pgk PE=3 SV=1	0	18.477	9.34343	3	6	1	1	396	42.7	4.97	Not Found	Not Found	Not Found	High	Not Found	Not Found	Not Found	Not Found	Not Found	High	Not Found	Not Found	Not Found	Not Found	Not Found	Not Found	Not Found	Not Found	Not Found	Not Found	Not Found	Not Found	Not Found	Not Found	Not Found	Not Found	Not Found	Not Found	Not Found	Not Found	Not Found	Not Found	Not Found	Not Found	Not Found
FALSE	High	Master Protein	P0A9X5	Rod shape-determining protein MreB OS=Escherichia coli O6:H1 (strain CFT073 / ATCC 700928 / UPEC) GN=mreB PE=3 SV=1	0	11.958	12.3919	3	6	3	1	347	36.9	5.26	Not Found	Not Found	Not Found	Not Found	Not Found	Not Found	Not Found	Not Found	Not Found	Not Found	Not Found	Not Found	Not Found	Not Found	Not Found	Not Found	Not Found	Not Found	Not Found	High	High	Not Found	Not Found	High	High	Not Found	Not Found	Not Found	Not Found	Not Found	Not Found	Not Found	Not Found	Not Found	Not Found
FALSE	High	Master Protein	Q5HM17	50S ribosomal protein L30 OS=Staphylococcus epidermidis (strain ATCC 35984 / RP62A) GN=rpmD PE=3 SV=1	0	17.706	33.3333	3	12	3	1	60	6.7	9.88	High	Not Found	Not Found	High	Not Found	Not Found	Not Found	Not Found	Not Found	High	Not Found	Not Found	Not Found	Not Found	Not Found	Not Found	Not Found	Not Found	Not Found	Not Found	Not Found	Not Found	Not Found	Not Found	Not Found	Not Found	Not Found	Not Found	Not Found	Not Found	Not Found	Not Found	Not Found	Not Found	Not Found
FALSE	High	Master Protein	P65330	S-ribosylhomocysteine lyase OS=Staphylococcus aureus (strain N315) GN=luxS PE=1 SV=1	0	11.105	18.5897	3	8	3	1	156	17.5	5.66	Not Found	Not Found	Not Found	High	Not Found	High	Not Found	High	Not Found	High	Not Found	Not Found	Not Found	Not Found	Not Found	Not Found	Not Found	Not Found	Not Found	Not Found	Not Found	Not Found	Not Found	Not Found	Not Found	Not Found	Not Found	Not Found	Not Found	Not Found	Not Found	Not Found	Not Found	Not Found	Not Found
FALSE	High	Master Protein	B1LL63	ATP synthase subunit b OS=Escherichia coli (strain SMS-3-5 / SECEC) GN=atpF PE=3 SV=1	0	18.257	17.3077	3	14	3	1	156	17.3	6.24	Not Found	Not Found	Not Found	Not Found	Not Found	Not Found	Not Found	Not Found	Not Found	Not Found	Not Found	Not Found	Not Found	High	Not Found	Not Found	Not Found	Not Found	Not Found	High	Not Found	Not Found	Not Found	High	High	Not Found	Not Found	Not Found	Not Found	Not Found	Not Found	Not Found	Not Found	Not Found	Not Found
FALSE	High	Master Protein	A6QD48	Serine--tRNA ligase OS=Staphylococcus aureus (strain Newman) GN=serS PE=3 SV=1	0	16.319	13.3178	3	8	3	1	428	48.6	5.11	Not Found	Not Found	Not Found	High	High	Not Found	High	High	High	High	Not Found	Not Found	Not Found	Not Found	Not Found	Not Found	Not Found	Not Found	Not Found	Not Found	Not Found	Not Found	Not Found	Not Found	Not Found	Not Found	Not Found	Not Found	Not Found	Not Found	Not Found	Not Found	Not Found	Not Found	Not Found
FALSE	High	Master Protein	P02769	Serum albumin OS=Bos taurus GN=ALB PE=1 SV=4	0	17.633	6.75453	3	14	3	1	607	69.2	6.18	High	Not Found	Not Found	Not Found	Not Found	High	High	High	High	High	Not Found	Not Found	Not Found	Not Found	Not Found	Not Found	Not Found	Not Found	Not Found	Not Found	Not Found	Not Found	Not Found	Not Found	Not Found	Not Found	Not Found	Not Found	Not Found	Not Found	Not Found	Not Found	Not Found	Not Found	Not Found
FALSE	High	Master Protein	P0A9H4	Inducible lysine decarboxylase OS=Escherichia coli O157:H7 GN=cadA PE=3 SV=1	0	19.737	6.99301	3	13	3	1	715	81.2	6.34	Not Found	Not Found	Not Found	Not Found	Not Found	Not Found	Not Found	Not Found	Not Found	Not Found	Not Found	Not Found	Not Found	High	Not Found	High	Not Found	High	Not Found	High	High	Not Found	High	High	High	Not Found	Not Found	Not Found	Not Found	Not Found	Not Found	Not Found	Not Found	Not Found	Not Found
FALSE	High	Master Protein	A7FNM6	30S ribosomal protein S17 OS=Yersinia pseudotuberculosis serotype O:1b (strain IP 31758) GN=rpsQ PE=3 SV=1	0	76.252	32.9545	3	155	3	1	88	10.1	9.91	Not Found	Not Found	Not Found	Not Found	Not Found	Not Found	Not Found	Not Found	Not Found	Not Found	Not Found	Not Found	Not Found	High	High	High	High	High	High	High	High	High	High	High	High	Not Found	Not Found	Not Found	Not Found	Not Found	Not Found	Not Found	Not Found	Not Found	Not Found
FALSE	High	Master Protein	Q1R619	50S ribosomal protein L24 OS=Escherichia coli (strain UTI89 / UPEC) GN=rplX PE=3 SV=1	0	37.541	30.7692	3	13	3	1	104	11.3	10.21	Not Found	Not Found	Not Found	Not Found	Not Found	Not Found	Not Found	Not Found	Not Found	Not Found	Not Found	Not Found	Not Found	Not Found	Not Found	Not Found	Not Found	High	High	High	Not Found	High	High	Not Found	High	Not Found	Not Found	Not Found	Not Found	Not Found	Not Found	Not Found	Not Found	Not Found	Not Found
FALSE	High	Master Protein	P00350	6-phosphogluconate dehydrogenase, decarboxylating OS=Escherichia coli (strain K12) GN=gnd PE=1 SV=2	0	17.537	11.1111	3	9	3	1	468	51.4	5.15	Not Found	Not Found	Not Found	Not Found	Not Found	Not Found	Not Found	Not Found	Not Found	Not Found	Not Found	Not Found	Not Found	High	Not Found	Not Found	High	Not Found	High	High	High	Not Found	Not Found	High	High	Not Found	Not Found	Not Found	Not Found	Not Found	Not Found	Not Found	Not Found	Not Found	Not Found
FALSE	High	Master Protein	C5A1D4	10 kDa chaperonin OS=Escherichia coli (strain K12 / MC4100 / BW2952) GN=groS PE=3 SV=1	0	14.877	42.268	3	27	2	1	97	10.4	5.24	Not Found	Not Found	Not Found	Not Found	Not Found	Not Found	Not Found	Not Found	Not Found	Not Found	Not Found	Not Found	Not Found	High	High	High	Not Found	High	Not Found	High	High	High	High	High	High	Not Found	Not Found	Not Found	Not Found	Not Found	Not Found	Not Found	Not Found	Not Found	Not Found
FALSE	High	Master Protein	P0A9Q4	Aerobic respiration control protein ArcA OS=Shigella flexneri GN=arcA PE=3 SV=1	0	25.047	20.5882	3	23	3	1	238	27.3	5.33	Not Found	Not Found	Not Found	Not Found	Not Found	Not Found	Not Found	Not Found	Not Found	Not Found	Not Found	Not Found	Not Found	High	Not Found	High	Not Found	Not Found	Not Found	High	High	Not Found	High	High	High	Not Found	Not Found	Not Found	Not Found	Not Found	Not Found	Not Found	Not Found	Not Found	Not Found
FALSE	High	Master Protein	A5IUR5	50S ribosomal protein L31 type B OS=Staphylococcus aureus (strain JH9) GN=rpmE2 PE=3 SV=1	0	39.884	61.9048	3	27	3	1	84	9.7	8.44	High	High	High	High	High	Not Found	High	High	High	High	High	High	High	Not Found	Not Found	Not Found	Not Found	Not Found	Not Found	Not Found	Not Found	Not Found	Not Found	Not Found	Not Found	Not Found	Not Found	Not Found	Not Found	Not Found	Not Found	Not Found	Not Found	Not Found	Not Found
FALSE	High	Master Protein	Q2FX13	UPF0435 protein SAOUHSC_02093 OS=Staphylococcus aureus (strain NCTC 8325) GN=SAOUHSC_02093 PE=3 SV=2	0	24.65	52.9412	3	5	3	1	68	7.8	4.67	Not Found	Not Found	Not Found	Not Found	High	Not Found	Not Found	Not Found	Not Found	Not Found	Not Found	Not Found	Not Found	Not Found	Not Found	Not Found	Not Found	Not Found	Not Found	Not Found	Not Found	Not Found	Not Found	Not Found	Not Found	Not Found	Not Found	Not Found	Not Found	Not Found	Not Found	Not Found	Not Found	Not Found	Not Found
FALSE	High	Master Protein	B9DLD5	Putative septation protein SpoVG OS=Staphylococcus carnosus (strain TM300) GN=spoVG PE=3 SV=1	0	14.451	40.1869	3	28	3	1	107	12	4.68	Not Found	Not Found	Not Found	High	Not Found	High	High	High	High	High	High	High	High	Not Found	Not Found	Not Found	Not Found	Not Found	Not Found	Not Found	Not Found	Not Found	Not Found	Not Found	Not Found	Not Found	Not Found	Not Found	Not Found	Not Found	Not Found	Not Found	Not Found	Not Found	Not Found
FALSE	High	Master Protein	Q2FJ70	3-hexulose-6-phosphate synthase OS=Staphylococcus aureus (strain USA300) GN=SAUSA300_0555 PE=3 SV=1	0	8.549	37.619	3	3	3	1	210	22.4	4.72	Not Found	Not Found	Not Found	Not Found	High	Not Found	Not Found	Not Found	Not Found	Not Found	Not Found	Not Found	Not Found	Not Found	Not Found	Not Found	Not Found	Not Found	Not Found	Not Found	Not Found	Not Found	Not Found	Not Found	Not Found	Not Found	Not Found	Not Found	Not Found	Not Found	Not Found	Not Found	Not Found	Not Found	Not Found
FALSE	High	Master Protein	A6TGN5	50S ribosomal protein L11 OS=Klebsiella pneumoniae subsp. pneumoniae (strain ATCC 700721 / MGH 78578) GN=rplK PE=3 SV=1	0	35.629	26.7606	3	16	3	1	142	14.9	9.63	Not Found	Not Found	Not Found	Not Found	Not Found	Not Found	Not Found	Not Found	Not Found	Not Found	Not Found	Not Found	Not Found	Not Found	Not Found	Not Found	Not Found	Not Found	High	High	High	High	High	Not Found	High	Not Found	Not Found	Not Found	Not Found	Not Found	Not Found	Not Found	Not Found	Not Found	Not Found
FALSE	High	Master Protein	Q93P61	PTS system glucose-specific EIIA component OS=Staphylococcus aureus GN=crr PE=3 SV=1	0	10.275	33.7349	3	5	3	1	166	17.9	4.65	Not Found	Not Found	Not Found	High	High	Not Found	Not Found	High	Not Found	High	Not Found	Not Found	Not Found	Not Found	Not Found	Not Found	Not Found	Not Found	Not Found	Not Found	Not Found	Not Found	Not Found	Not Found	Not Found	Not Found	Not Found	Not Found	Not Found	Not Found	Not Found	Not Found	Not Found	Not Found	Not Found
FALSE	High	Master Protein	Q3Z3B7	NAD(P)H dehydrogenase (quinone) OS=Shigella sonnei (strain Ss046) GN=SSON_1014 PE=3 SV=1	0	21.45	26.3682	3	52	3	1	201	21.2	6.32	Not Found	Not Found	Not Found	Not Found	Not Found	Not Found	Not Found	Not Found	Not Found	Not Found	Not Found	Not Found	Not Found	Not Found	Not Found	Not Found	High	Not Found	High	High	High	High	Not Found	Not Found	High	Not Found	Not Found	Not Found	Not Found	Not Found	Not Found	Not Found	Not Found	Not Found	Not Found
FALSE	High	Master Protein	B7LNW7	Outer membrane protein A OS=Escherichia fergusonii (strain ATCC 35469 / DSM 13698 / CDC 0568-73) GN=ompA PE=3 SV=2	0	19.062	6.83761	3	118	3	1	351	37.7	5.72	Not Found	Not Found	Not Found	Not Found	Not Found	Not Found	Not Found	Not Found	Not Found	Not Found	Not Found	Not Found	Not Found	High	High	High	High	High	High	High	High	High	High	High	High	Not Found	Not Found	Not Found	Not Found	Not Found	Not Found	Not Found	Not Found	Not Found	Not Found
FALSE	High	Master Protein	A6QHN3	ATP-dependent 6-phosphofructokinase OS=Staphylococcus aureus (strain Newman) GN=pfkA PE=3 SV=1	0	10.029	12.7329	3	11	3	1	322	34.8	5.92	High	Not Found	Not Found	High	Not Found	Not Found	Not Found	High	High	High	Not Found	Not Found	Not Found	Not Found	Not Found	Not Found	Not Found	Not Found	Not Found	Not Found	Not Found	Not Found	Not Found	Not Found	Not Found	Not Found	Not Found	Not Found	Not Found	Not Found	Not Found	Not Found	Not Found	Not Found	Not Found
FALSE	High	Master Protein	P0A9W5	Energy-dependent translational throttle protein EttA OS=Shigella flexneri GN=ettA PE=3 SV=2	0	16.776	8.28829	3	10	3	1	555	62.4	5.6	Not Found	Not Found	Not Found	Not Found	Not Found	Not Found	Not Found	Not Found	Not Found	Not Found	Not Found	Not Found	Not Found	Not Found	Not Found	Not Found	Not Found	Not Found	High	Not Found	High	Not Found	Not Found	High	High	Not Found	Not Found	Not Found	Not Found	Not Found	Not Found	Not Found	Not Found	Not Found	Not Found
FALSE	High	Master Protein	P66440	30S ribosomal protein S16 OS=Staphylococcus aureus (strain N315) GN=rpsP PE=1 SV=1	0	37.864	49.4505	3	68	3	1	91	10.2	9.92	High	High	High	High	High	High	High	High	High	High	High	High	High	Not Found	Not Found	Not Found	Not Found	Not Found	Not Found	Not Found	Not Found	Not Found	Not Found	Not Found	Not Found	Not Found	Not Found	Not Found	Not Found	Not Found	Not Found	Not Found	Not Found	Not Found	Not Found
FALSE	High	Master Protein	P28585	Beta-lactamase CTX-M-1 OS=Escherichia coli GN=bla PE=1 SV=2	0	30.924	19.244	3	6	3	1	291	31.2	9.23	Not Found	Not Found	Not Found	Not Found	Not Found	Not Found	Not Found	Not Found	Not Found	Not Found	Not Found	Not Found	Not Found	High	Not Found	Not Found	Not Found	High	Not Found	High	Not Found	Not Found	High	High	Not Found	Not Found	Not Found	Not Found	Not Found	Not Found	Not Found	Not Found	Not Found	Not Found	Not Found
FALSE	High	Master Protein	Q6G723	Staphylococcal secretory antigen ssaA2 OS=Staphylococcus aureus (strain MSSA476) GN=ssaA2 PE=3 SV=1	0	26.5	22.6766	3	12	3	1	269	29.6	8.94	High	High	High	High	High	Not Found	Not Found	Not Found	High	High	High	High	High	Not Found	Not Found	Not Found	Not Found	Not Found	Not Found	Not Found	Not Found	Not Found	Not Found	Not Found	Not Found	Not Found	Not Found	Not Found	Not Found	Not Found	Not Found	Not Found	Not Found	Not Found	Not Found
FALSE	High	Master Protein	Q2YTB5	ATP-dependent Clp protease ATP-binding subunit ClpX OS=Staphylococcus aureus (strain bovine RF122 / ET3-1) GN=clpX PE=3 SV=1	0	7.961	9.52381	3	3	3	1	420	46.3	4.63	Not Found	Not Found	Not Found	High	Not Found	Not Found	Not Found	Not Found	Not Found	Not Found	Not Found	Not Found	Not Found	Not Found	Not Found	Not Found	Not Found	Not Found	Not Found	Not Found	Not Found	Not Found	Not Found	Not Found	Not Found	Not Found	Not Found	Not Found	Not Found	Not Found	Not Found	Not Found	Not Found	Not Found	Not Found
FALSE	High	Master Protein	P07395	Phenylalanine--tRNA ligase beta subunit OS=Escherichia coli (strain K12) GN=pheT PE=1 SV=2	0	16.392	5.15723	3	17	3	1	795	87.3	5.3	Not Found	Not Found	Not Found	Not Found	Not Found	Not Found	Not Found	Not Found	Not Found	Not Found	Not Found	Not Found	Not Found	High	Not Found	High	Not Found	Not Found	High	High	High	Not Found	Not Found	High	High	Not Found	Not Found	Not Found	Not Found	Not Found	Not Found	Not Found	Not Found	Not Found	Not Found
FALSE	High	Master Protein	B2U532	50S ribosomal protein L32 OS=Shigella boydii serotype 18 (strain CDC 3083-94 / BS512) GN=rpmF PE=3 SV=1	0	54.03	36.8421	3	46	3	1	57	6.4	11.03	Not Found	Not Found	Not Found	Not Found	Not Found	Not Found	Not Found	Not Found	Not Found	Not Found	Not Found	Not Found	Not Found	High	Not Found	High	High	High	High	High	High	High	Not Found	High	High	Not Found	Not Found	Not Found	Not Found	Not Found	Not Found	Not Found	Not Found	Not Found	Not Found
FALSE	High	Master Protein	P0AEK5	Enoyl-[acyl-carrier-protein] reductase [NADH] FabI OS=Escherichia coli O157:H7 GN=fabI PE=3 SV=2	0	14.719	16.0305	3	7	3	1	262	27.8	5.87	Not Found	Not Found	Not Found	Not Found	Not Found	Not Found	Not Found	Not Found	Not Found	Not Found	Not Found	Not Found	Not Found	Not Found	Not Found	Not Found	High	Not Found	Not Found	Not Found	High	Not Found	Not Found	High	High	Not Found	Not Found	Not Found	Not Found	Not Found	Not Found	Not Found	Not Found	Not Found	Not Found
FALSE	High	Master Protein	Q2FE81	2,3-bisphosphoglycerate-dependent phosphoglycerate mutase OS=Staphylococcus aureus (strain USA300) GN=gpmA PE=3 SV=1	0	20.072	21.0526	3	10	3	1	228	26.7	5.39	High	Not Found	Not Found	High	High	High	High	High	High	High	Not Found	Not Found	Not Found	Not Found	Not Found	Not Found	Not Found	Not Found	Not Found	Not Found	Not Found	Not Found	Not Found	Not Found	Not Found	Not Found	Not Found	Not Found	Not Found	Not Found	Not Found	Not Found	Not Found	Not Found	Not Found
FALSE	High	Master Protein	Q6GDN1	Probable transglycosylase IsaA OS=Staphylococcus aureus (strain MRSA252) GN=isaA PE=3 SV=1	0	29.596	31.7597	3	17	3	1	233	24.2	6.62	High	High	High	High	High	High	High	High	High	High	Not Found	High	High	Not Found	Not Found	Not Found	Not Found	Not Found	Not Found	Not Found	Not Found	Not Found	Not Found	Not Found	Not Found	Not Found	Not Found	Not Found	Not Found	Not Found	Not Found	Not Found	Not Found	Not Found	Not Found
FALSE	High	Master Protein	Q49V55	30S ribosomal protein S12 OS=Staphylococcus saprophyticus subsp. saprophyticus (strain ATCC 15305 / DSM 20229) GN=rpsL PE=3 SV=1	0	14.685	21.1679	3	16	3	1	137	15.4	11.37	High	Not Found	Not Found	High	Not Found	Not Found	Not Found	Not Found	Not Found	High	Not Found	Not Found	Not Found	Not Found	Not Found	Not Found	Not Found	Not Found	Not Found	Not Found	Not Found	Not Found	Not Found	Not Found	Not Found	Not Found	Not Found	Not Found	Not Found	Not Found	Not Found	Not Found	Not Found	Not Found	Not Found
FALSE	High	Master Protein	Q5HIC5	Putative pyridoxal phosphate-dependent acyltransferase OS=Staphylococcus aureus (strain COL) GN=SACOL0596 PE=3 SV=1	0	12.145	11.1392	3	7	3	1	395	42.9	5.36	High	Not Found	Not Found	High	High	Not Found	Not Found	Not Found	Not Found	High	Not Found	Not Found	Not Found	Not Found	Not Found	Not Found	Not Found	Not Found	Not Found	Not Found	Not Found	Not Found	Not Found	Not Found	Not Found	Not Found	Not Found	Not Found	Not Found	Not Found	Not Found	Not Found	Not Found	Not Found	Not Found
FALSE	High	Master Protein	B9E9K1	50S ribosomal protein L14 OS=Macrococcus caseolyticus (strain JCSC5402) GN=rplN PE=3 SV=1	0	27.637	19.6721	3	46	3	1	122	13.1	9.99	High	High	High	High	High	High	High	High	High	High	High	High	High	Not Found	Not Found	Not Found	Not Found	Not Found	Not Found	Not Found	Not Found	Not Found	Not Found	Not Found	Not Found	Not Found	Not Found	Not Found	Not Found	Not Found	Not Found	Not Found	Not Found	Not Found	Not Found
FALSE	High	Master Protein	A1JIP2	10 kDa chaperonin OS=Yersinia enterocolitica serotype O:8 / biotype 1B (strain NCTC 13174 / 8081) GN=groS PE=3 SV=1	0	8.678	42.268	3	17	2	1	97	10.4	5.95	Not Found	Not Found	Not Found	Not Found	Not Found	Not Found	Not Found	Not Found	Not Found	Not Found	Not Found	Not Found	Not Found	Not Found	High	High	Not Found	Not Found	Not Found	High	High	High	Not Found	Not Found	High	Not Found	Not Found	Not Found	Not Found	Not Found	Not Found	Not Found	Not Found	Not Found	Not Found
FALSE	High	Master Protein	A4SSY3	30S ribosomal protein S11 OS=Aeromonas salmonicida (strain A449) GN=rpsK PE=3 SV=1	0	19.141	18.6047	2	22	2	1	129	13.8	11.37	Not Found	Not Found	Not Found	Not Found	Not Found	Not Found	Not Found	Not Found	Not Found	Not Found	Not Found	Not Found	Not Found	High	High	High	Not Found	High	High	High	High	Not Found	High	High	Not Found	Not Found	Not Found	Not Found	Not Found	Not Found	Not Found	Not Found	Not Found	Not Found	Not Found
FALSE	High	Master Protein	B7UGN6	Uracil phosphoribosyltransferase OS=Escherichia coli O127:H6 (strain E2348/69 / EPEC) GN=upp PE=3 SV=1	0	18.616	15.8654	2	3	2	1	208	22.5	5.47	Not Found	Not Found	Not Found	Not Found	Not Found	Not Found	Not Found	Not Found	Not Found	Not Found	Not Found	Not Found	Not Found	Not Found	Not Found	Not Found	Not Found	Not Found	High	High	Not Found	High	Not Found	Not Found	Not Found	Not Found	Not Found	Not Found	Not Found	Not Found	Not Found	Not Found	Not Found	Not Found	Not Found
FALSE	High	Master Protein	Q6GB15	UPF0337 protein SAS0782 OS=Staphylococcus aureus (strain MSSA476) GN=SAS0782 PE=3 SV=1	0	6.473	35.9375	2	8	2	1	64	7	5.22	High	Not Found	Not Found	High	Not Found	Not Found	Not Found	Not Found	Not Found	High	Not Found	Not Found	Not Found	Not Found	Not Found	Not Found	Not Found	Not Found	Not Found	Not Found	Not Found	Not Found	Not Found	Not Found	Not Found	Not Found	Not Found	Not Found	Not Found	Not Found	Not Found	Not Found	Not Found	Not Found	Not Found
FALSE	High	Master Protein	A3N3T8	50S ribosomal protein L27 OS=Actinobacillus pleuropneumoniae serotype 5b (strain L20) GN=rpmA PE=3 SV=1	0	12.955	17.6471	2	13	2	1	85	9.1	10.45	Not Found	Not Found	Not Found	Not Found	Not Found	Not Found	Not Found	Not Found	Not Found	Not Found	Not Found	Not Found	Not Found	High	High	High	Not Found	High	High	Not Found	High	High	High	High	High	Not Found	Not Found	Not Found	Not Found	Not Found	Not Found	Not Found	Not Found	Not Found	Not Found
FALSE	High	Master Protein	A5N4N1	Elongation factor Tu OS=Clostridium kluyveri (strain ATCC 8527 / DSM 555 / NCIMB 10680) GN=tuf1 PE=3 SV=1	0	29.62	6.54912	2	18	1	1	397	43.6	5.33	Not Found	Not Found	Not Found	Not Found	Not Found	Not Found	Not Found	Not Found	Not Found	Not Found	Not Found	Not Found	Not Found	Not Found	Not Found	Not Found	Not Found	Not Found	Not Found	Not Found	Not Found	Not Found	Not Found	High	Not Found	Not Found	Not Found	Not Found	Not Found	Not Found	Not Found	Not Found	Not Found	Not Found	Not Found
FALSE	High	Master Protein	Q2FI18	Probable quinol oxidase subunit 1 OS=Staphylococcus aureus (strain USA300) GN=qoxB PE=3 SV=1	0	21.62	4.98489	2	26	2	1	662	75.2	7.65	High	High	High	High	Not Found	Not Found	High	High	High	High	High	High	High	Not Found	Not Found	Not Found	Not Found	Not Found	Not Found	Not Found	Not Found	Not Found	Not Found	Not Found	Not Found	Not Found	Not Found	Not Found	Not Found	Not Found	Not Found	Not Found	Not Found	Not Found	Not Found
FALSE	High	Master Protein	A4WF42	30S ribosomal protein S9 OS=Enterobacter sp. (strain 638) GN=rpsI PE=3 SV=1	0	8.053	16.9231	2	11	2	1	130	14.8	10.95	Not Found	Not Found	Not Found	Not Found	Not Found	Not Found	Not Found	Not Found	Not Found	Not Found	Not Found	Not Found	Not Found	Not Found	Not Found	High	Not Found	High	High	High	High	High	High	Not Found	High	Not Found	Not Found	Not Found	Not Found	Not Found	Not Found	Not Found	Not Found	Not Found	Not Found
FALSE	High	Master Protein	A5IRV0	Bifunctional protein FolD OS=Staphylococcus aureus (strain JH9) GN=folD PE=3 SV=1	0	4.078	10.4895	2	4	2	1	286	30.9	5.58	High	Not Found	Not Found	High	High	Not Found	Not Found	Not Found	Not Found	Not Found	Not Found	Not Found	Not Found	Not Found	Not Found	Not Found	Not Found	Not Found	Not Found	Not Found	Not Found	Not Found	Not Found	Not Found	Not Found	Not Found	Not Found	Not Found	Not Found	Not Found	Not Found	Not Found	Not Found	Not Found	Not Found
FALSE	High	Master Protein	A6QIC9	Aspartyl/glutamyl-tRNA(Asn/Gln) amidotransferase subunit C OS=Staphylococcus aureus (strain Newman) GN=gatC PE=3 SV=1	0	7.405	35	2	5	2	1	100	11.3	4.45	Not Found	Not Found	Not Found	High	High	Not Found	Not Found	Not Found	Not Found	High	Not Found	Not Found	Not Found	Not Found	Not Found	Not Found	Not Found	Not Found	Not Found	Not Found	Not Found	Not Found	Not Found	Not Found	Not Found	Not Found	Not Found	Not Found	Not Found	Not Found	Not Found	Not Found	Not Found	Not Found	Not Found
FALSE	High	Master Protein	A9NAK7	Elongation factor Tu OS=Coxiella burnetii (strain RSA 331 / Henzerling II) GN=tuf1 PE=3 SV=1	0	30.168	6.54912	2	21	1	1	397	43.5	5.47	Not Found	Not Found	Not Found	Not Found	Not Found	Not Found	Not Found	Not Found	Not Found	Not Found	Not Found	Not Found	Not Found	Not Found	Not Found	High	High	Not Found	Not Found	Not Found	High	Not Found	Not Found	High	Not Found	Not Found	Not Found	Not Found	Not Found	Not Found	Not Found	Not Found	Not Found	Not Found	Not Found
FALSE	High	Master Protein	P00807	Beta-lactamase OS=Staphylococcus aureus GN=blaZ PE=1 SV=1	0	8.509	9.60854	2	2	2	1	281	31.3	9.54	Not Found	Not Found	Not Found	Not Found	Not Found	Not Found	Not Found	Not Found	Not Found	Not Found	High	Not Found	Not Found	Not Found	Not Found	Not Found	Not Found	Not Found	Not Found	Not Found	Not Found	Not Found	Not Found	Not Found	Not Found	Not Found	Not Found	Not Found	Not Found	Not Found	Not Found	Not Found	Not Found	Not Found	Not Found
FALSE	High	Master Protein	Q9ALA4	Cell division protein FtsZ OS=Sodalis glossinidius GN=ftsZ PE=3 SV=1	0	6	8.29016	2	2	2	1	386	40.5	4.83	Not Found	Not Found	Not Found	Not Found	Not Found	Not Found	Not Found	Not Found	Not Found	Not Found	Not Found	Not Found	Not Found	Not Found	Not Found	Not Found	Not Found	Not Found	Not Found	High	Not Found	Not Found	Not Found	Not Found	High	Not Found	Not Found	Not Found	Not Found	Not Found	Not Found	Not Found	Not Found	Not Found	Not Found
FALSE	High	Master Protein	Q6GK53	Iron-sulfur cluster repair protein ScdA OS=Staphylococcus aureus (strain MRSA252) GN=scdA PE=3 SV=1	0	5.543	11.6071	2	2	2	1	224	25.5	5.24	Not Found	Not Found	Not Found	High	High	Not Found	Not Found	Not Found	Not Found	Not Found	Not Found	Not Found	Not Found	Not Found	Not Found	Not Found	Not Found	Not Found	Not Found	Not Found	Not Found	Not Found	Not Found	Not Found	Not Found	Not Found	Not Found	Not Found	Not Found	Not Found	Not Found	Not Found	Not Found	Not Found	Not Found
FALSE	High	Master Protein	P08201	Nitrite reductase (NADH) large subunit OS=Escherichia coli (strain K12) GN=nirB PE=3 SV=4	0	8.456	4.01417	2	5	2	1	847	93.1	6.15	Not Found	Not Found	Not Found	Not Found	Not Found	Not Found	Not Found	Not Found	Not Found	Not Found	Not Found	Not Found	Not Found	Not Found	Not Found	High	Not Found	Not Found	Not Found	High	Not Found	Not Found	Not Found	High	High	Not Found	Not Found	Not Found	Not Found	Not Found	Not Found	Not Found	Not Found	Not Found	Not Found
FALSE	High	Master Protein	Q85FT7	Elongation factor Tu, chloroplastic OS=Cyanidioschyzon merolae (strain 10D) GN=tufA PE=3 SV=1	0	31.057	7.56098	2	19	1	1	410	45	6	High	Not Found	Not Found	Not Found	Not Found	Not Found	Not Found	Not Found	Not Found	High	Not Found	Not Found	Not Found	Not Found	Not Found	Not Found	Not Found	Not Found	Not Found	Not Found	Not Found	Not Found	Not Found	Not Found	Not Found	Not Found	Not Found	Not Found	Not Found	Not Found	Not Found	Not Found	Not Found	Not Found	Not Found
FALSE	High	Master Protein	Q2YSF8	ATP-dependent Clp protease proteolytic subunit OS=Staphylococcus aureus (strain bovine RF122 / ET3-1) GN=clpP PE=1 SV=1	0	8.353	15.3846	2	7	2	1	195	21.5	5.26	High	Not Found	Not Found	Not Found	Not Found	High	Not Found	High	High	High	Not Found	Not Found	Not Found	Not Found	Not Found	Not Found	Not Found	Not Found	Not Found	Not Found	Not Found	Not Found	Not Found	Not Found	Not Found	Not Found	Not Found	Not Found	Not Found	Not Found	Not Found	Not Found	Not Found	Not Found	Not Found
FALSE	High	Master Protein	A4WFB4	30S ribosomal protein S8 OS=Enterobacter sp. (strain 638) GN=rpsH PE=3 SV=1	0	11.96	20	2	23	2	1	130	14.1	9.39	Not Found	Not Found	Not Found	Not Found	Not Found	Not Found	Not Found	Not Found	Not Found	Not Found	Not Found	Not Found	Not Found	High	High	Not Found	High	High	High	High	High	High	High	High	High	Not Found	Not Found	Not Found	Not Found	Not Found	Not Found	Not Found	Not Found	Not Found	Not Found
FALSE	High	Master Protein	P0ADW3	Inner membrane protein YhcB OS=Escherichia coli (strain K12) GN=yhcB PE=1 SV=2	0	8.931	22.7273	2	3	2	1	132	15	5.88	Not Found	Not Found	Not Found	Not Found	Not Found	Not Found	Not Found	Not Found	Not Found	Not Found	Not Found	Not Found	Not Found	Not Found	Not Found	Not Found	Not Found	Not Found	Not Found	High	Not Found	Not Found	Not Found	Not Found	High	Not Found	Not Found	Not Found	Not Found	Not Found	Not Found	Not Found	Not Found	Not Found	Not Found
FALSE	High	Master Protein	P0A2E3	RNA polymerase sigma factor RpoD OS=Salmonella typhimurium (strain LT2 / SGSC1412 / ATCC 700720) GN=rpoD PE=3 SV=1	0	10.29	5.36585	2	2	2	1	615	70.5	4.79	Not Found	Not Found	Not Found	Not Found	Not Found	Not Found	Not Found	Not Found	Not Found	Not Found	Not Found	Not Found	Not Found	Not Found	Not Found	Not Found	Not Found	Not Found	High	Not Found	Not Found	Not Found	Not Found	Not Found	Not Found	Not Found	Not Found	Not Found	Not Found	Not Found	Not Found	Not Found	Not Found	Not Found	Not Found
FALSE	High	Master Protein	B7GIR0	50S ribosomal protein L27 OS=Anoxybacillus flavithermus (strain DSM 21510 / WK1) GN=rpmA PE=3 SV=1	0	11.687	15.625	2	19	2	1	96	10.6	10.51	High	Not Found	Not Found	High	High	High	High	High	High	High	High	Not Found	Not Found	Not Found	Not Found	Not Found	Not Found	Not Found	Not Found	Not Found	Not Found	Not Found	Not Found	Not Found	Not Found	Not Found	Not Found	Not Found	Not Found	Not Found	Not Found	Not Found	Not Found	Not Found	Not Found
FALSE	High	Master Protein	O68883	Citrate synthase OS=Salmonella typhimurium (strain LT2 / SGSC1412 / ATCC 700720) GN=gltA PE=3 SV=1	0	15.507	7.49415	2	11	2	1	427	48.1	6.73	Not Found	Not Found	Not Found	Not Found	Not Found	Not Found	Not Found	Not Found	Not Found	Not Found	Not Found	Not Found	Not Found	High	High	High	High	High	High	Not Found	High	Not Found	High	High	High	Not Found	Not Found	Not Found	Not Found	Not Found	Not Found	Not Found	Not Found	Not Found	Not Found
FALSE	High	Master Protein	A4W8T1	Integration host factor subunit beta OS=Enterobacter sp. (strain 638) GN=ihfB PE=3 SV=1	0	7.304	26.3158	2	5	2	1	95	10.7	9.35	Not Found	Not Found	Not Found	Not Found	Not Found	Not Found	Not Found	Not Found	Not Found	Not Found	Not Found	Not Found	Not Found	Not Found	Not Found	Not Found	Not Found	Not Found	High	Not Found	High	Not Found	Not Found	High	High	Not Found	Not Found	Not Found	Not Found	Not Found	Not Found	Not Found	Not Found	Not Found	Not Found
FALSE	High	Master Protein	P64231	tRNA uridine 5-carboxymethylaminomethyl modification enzyme MnmG OS=Staphylococcus aureus (strain MW2) GN=mnmG PE=3 SV=1	0	6.263	4.8	2	5	2	1	625	70.1	5.48	Not Found	Not Found	High	High	Not Found	Not Found	High	Not Found	Not Found	High	Not Found	Not Found	High	Not Found	Not Found	Not Found	Not Found	Not Found	Not Found	Not Found	Not Found	Not Found	Not Found	Not Found	Not Found	Not Found	Not Found	Not Found	Not Found	Not Found	Not Found	Not Found	Not Found	Not Found	Not Found
FALSE	High	Master Protein	P00560	Phosphoglycerate kinase OS=Saccharomyces cerevisiae (strain ATCC 204508 / S288c) GN=PGK1 PE=1 SV=2	0	9.4	7.69231	2	15	2	1	416	44.7	7.61	High	Not Found	Not Found	High	High	High	Not Found	High	Not Found	High	Not Found	Not Found	Not Found	Not Found	Not Found	Not Found	Not Found	Not Found	Not Found	Not Found	Not Found	Not Found	Not Found	Not Found	High	Not Found	Not Found	Not Found	Not Found	Not Found	Not Found	Not Found	Not Found	Not Found	High
FALSE	High	Master Protein	A6TFL4	ADP-L-glycero-D-manno-heptose-6-epimerase OS=Klebsiella pneumoniae subsp. pneumoniae (strain ATCC 700721 / MGH 78578) GN=hldD PE=3 SV=1	0	9.36	10	2	6	2	1	310	34.9	4.93	Not Found	Not Found	Not Found	Not Found	Not Found	Not Found	Not Found	Not Found	Not Found	Not Found	Not Found	Not Found	Not Found	Not Found	Not Found	High	Not Found	Not Found	High	Not Found	Not Found	High	Not Found	Not Found	High	Not Found	Not Found	Not Found	Not Found	Not Found	Not Found	Not Found	Not Found	Not Found	Not Found
FALSE	High	Master Protein	A4W8U9	Asparagine--tRNA ligase OS=Enterobacter sp. (strain 638) GN=asnS PE=3 SV=1	0	10.775	5.79399	2	5	2	1	466	52	5.19	Not Found	Not Found	Not Found	Not Found	Not Found	Not Found	Not Found	Not Found	Not Found	Not Found	Not Found	Not Found	Not Found	Not Found	Not Found	Not Found	Not Found	Not Found	Not Found	Not Found	High	Not Found	Not Found	High	High	Not Found	Not Found	Not Found	Not Found	Not Found	Not Found	Not Found	Not Found	Not Found	Not Found
FALSE	High	Master Protein	P23869	Peptidyl-prolyl cis-trans isomerase B OS=Escherichia coli (strain K12) GN=ppiB PE=1 SV=2	0	10.215	19.5122	2	8	2	1	164	18.1	5.8	Not Found	Not Found	Not Found	Not Found	Not Found	Not Found	Not Found	Not Found	Not Found	Not Found	Not Found	Not Found	Not Found	Not Found	Not Found	Not Found	Not Found	Not Found	High	High	Not Found	High	Not Found	Not Found	High	Not Found	Not Found	Not Found	Not Found	Not Found	Not Found	Not Found	Not Found	Not Found	Not Found
FALSE	High	Master Protein	A6QEX8	Probable transcriptional regulatory protein NWMN_0638 OS=Staphylococcus aureus (strain Newman) GN=NWMN_0638 PE=3 SV=1	0	6.108	10.084	2	2	2	1	238	26.3	4.77	Not Found	Not Found	Not Found	High	Not Found	Not Found	Not Found	Not Found	Not Found	Not Found	Not Found	Not Found	Not Found	Not Found	Not Found	Not Found	Not Found	Not Found	Not Found	Not Found	Not Found	Not Found	Not Found	Not Found	Not Found	Not Found	Not Found	Not Found	Not Found	Not Found	Not Found	Not Found	Not Found	Not Found	Not Found
FALSE	High	Master Protein	B2TWC2	Glycerol kinase OS=Shigella boydii serotype 18 (strain CDC 3083-94 / BS512) GN=glpK PE=3 SV=1	0	5.247	6.1753	2	4	2	1	502	56.1	5.8	Not Found	Not Found	Not Found	Not Found	Not Found	Not Found	Not Found	Not Found	Not Found	Not Found	Not Found	Not Found	Not Found	Not Found	Not Found	Not Found	Not Found	Not Found	Not Found	Not Found	High	Not Found	Not Found	Not Found	High	Not Found	Not Found	Not Found	Not Found	Not Found	Not Found	Not Found	Not Found	Not Found	Not Found
FALSE	High	Master Protein	A7X3A1	50S ribosomal protein L20 OS=Staphylococcus aureus (strain Mu3 / ATCC 700698) GN=rplT PE=3 SV=1	0	7.303	16.1017	2	7	2	1	118	13.7	11.25	High	Not Found	Not Found	High	High	Not Found	Not Found	High	Not Found	High	Not Found	Not Found	Not Found	Not Found	Not Found	Not Found	Not Found	Not Found	Not Found	Not Found	Not Found	Not Found	Not Found	Not Found	Not Found	Not Found	Not Found	Not Found	Not Found	Not Found	Not Found	Not Found	Not Found	Not Found	Not Found
FALSE	High	Master Protein	P45523	FKBP-type peptidyl-prolyl cis-trans isomerase FkpA OS=Escherichia coli (strain K12) GN=fkpA PE=1 SV=1	0	15.284	10.7407	2	3	2	1	270	28.9	8.47	Not Found	Not Found	Not Found	Not Found	Not Found	Not Found	Not Found	Not Found	Not Found	Not Found	Not Found	Not Found	Not Found	Not Found	Not Found	Not Found	Not Found	Not Found	Not Found	High	High	Not Found	Not Found	Not Found	Not Found	Not Found	Not Found	Not Found	Not Found	Not Found	Not Found	Not Found	Not Found	Not Found	Not Found
FALSE	High	Master Protein	B9DM39	50S ribosomal protein L29 OS=Staphylococcus carnosus (strain TM300) GN=rpmC PE=3 SV=1	0	12.466	33.3333	2	27	2	1	69	8.1	9.6	High	High	High	High	High	High	High	High	High	High	High	Not Found	High	Not Found	Not Found	Not Found	Not Found	Not Found	Not Found	Not Found	Not Found	Not Found	Not Found	Not Found	Not Found	Not Found	Not Found	Not Found	Not Found	Not Found	Not Found	Not Found	Not Found	Not Found	Not Found
FALSE	High	Master Protein	A5IS79	Isoleucine--tRNA ligase OS=Staphylococcus aureus (strain JH9) GN=ileS PE=3 SV=1	0	4.265	3.48964	2	3	2	1	917	104.8	5.47	Not Found	Not Found	Not Found	Not Found	High	Not Found	Not Found	Not Found	Not Found	Not Found	High	Not Found	Not Found	Not Found	Not Found	Not Found	Not Found	Not Found	Not Found	Not Found	Not Found	Not Found	Not Found	Not Found	Not Found	Not Found	Not Found	Not Found	Not Found	Not Found	Not Found	Not Found	Not Found	Not Found	Not Found
FALSE	High	Master Protein	P99148	Aconitate hydratase A OS=Staphylococcus aureus (strain N315) GN=acnA PE=1 SV=1	0	4.819	2.88568	2	2	2	1	901	98.9	4.98	Not Found	Not Found	Not Found	High	High	Not Found	Not Found	Not Found	Not Found	Not Found	Not Found	Not Found	Not Found	Not Found	Not Found	Not Found	Not Found	Not Found	Not Found	Not Found	Not Found	Not Found	Not Found	Not Found	Not Found	Not Found	Not Found	Not Found	Not Found	Not Found	Not Found	Not Found	Not Found	Not Found	Not Found
FALSE	High	Master Protein	B9DPJ1	Acyl carrier protein OS=Staphylococcus carnosus (strain TM300) GN=acpP PE=3 SV=1	0	6.67	29.8701	2	3	2	1	77	8.6	4.04	High	Not Found	Not Found	High	Not Found	Not Found	Not Found	High	Not Found	Not Found	Not Found	Not Found	Not Found	Not Found	Not Found	Not Found	Not Found	Not Found	Not Found	Not Found	Not Found	Not Found	Not Found	Not Found	Not Found	Not Found	Not Found	Not Found	Not Found	Not Found	Not Found	Not Found	Not Found	Not Found	Not Found
FALSE	High	Master Protein	P0ACA3	Stringent starvation protein A OS=Escherichia coli (strain K12) GN=sspA PE=1 SV=2	0	14.444	14.1509	2	4	2	1	212	24.3	5.34	Not Found	Not Found	Not Found	Not Found	Not Found	Not Found	Not Found	Not Found	Not Found	Not Found	Not Found	Not Found	Not Found	Not Found	Not Found	High	Not Found	Not Found	High	Not Found	High	Not Found	Not Found	Not Found	High	Not Found	Not Found	Not Found	Not Found	Not Found	Not Found	Not Found	Not Found	Not Found	Not Found
FALSE	High	Master Protein	A1A9Y5	3-oxoacyl-[acyl-carrier-protein] synthase 3 OS=Escherichia coli O1:K1 / APEC GN=fabH PE=3 SV=1	0	12.265	10.0946	2	6	2	1	317	33.5	5.25	Not Found	Not Found	Not Found	Not Found	Not Found	Not Found	Not Found	Not Found	Not Found	Not Found	Not Found	Not Found	Not Found	Not Found	Not Found	Not Found	Not Found	Not Found	High	Not Found	Not Found	Not Found	Not Found	Not Found	High	Not Found	Not Found	Not Found	Not Found	Not Found	Not Found	Not Found	Not Found	Not Found	Not Found
FALSE	High	Master Protein	Q2FK94	Putative aldehyde dehydrogenase AldA OS=Staphylococcus aureus (strain USA300) GN=aldA PE=3 SV=1	0	6.788	6.26263	2	3	2	1	495	53.6	5.27	Not Found	Not Found	Not Found	High	High	Not Found	Not Found	Not Found	High	Not Found	Not Found	Not Found	Not Found	Not Found	Not Found	Not Found	Not Found	Not Found	Not Found	Not Found	Not Found	Not Found	Not Found	Not Found	Not Found	Not Found	Not Found	Not Found	Not Found	Not Found	Not Found	Not Found	Not Found	Not Found	Not Found
FALSE	High	Master Protein	Q49X63	Ribonuclease J 2 OS=Staphylococcus saprophyticus subsp. saprophyticus (strain ATCC 15305 / DSM 20229) GN=rnj2 PE=3 SV=1	0	6.075	3.7702	2	2	2	1	557	62.5	6.07	Not Found	Not Found	Not Found	Not Found	Not Found	Not Found	Not Found	Not Found	Not Found	High	High	Not Found	Not Found	Not Found	Not Found	Not Found	Not Found	Not Found	Not Found	Not Found	Not Found	Not Found	Not Found	Not Found	Not Found	Not Found	Not Found	Not Found	Not Found	Not Found	Not Found	Not Found	Not Found	Not Found	Not Found
FALSE	High	Master Protein	Q65PA3	30S ribosomal protein S19 OS=Bacillus licheniformis (strain ATCC 14580 / DSM 13 / JCM 2505 / NBRC 12200 / NCIMB 9375 / NRRL NRS-1264 / Gibson 46) GN=rpsS PE=3 SV=1	0	5.131	23.913	2	8	1	1	92	10.6	9.94	Not Found	Not Found	Not Found	Not Found	Not Found	Not Found	Not Found	High	High	High	Not Found	Not Found	Not Found	Not Found	Not Found	Not Found	Not Found	Not Found	Not Found	Not Found	Not Found	Not Found	Not Found	Not Found	Not Found	Not Found	Not Found	Not Found	Not Found	Not Found	Not Found	Not Found	Not Found	Not Found	Not Found
FALSE	High	Master Protein	P21513	Ribonuclease E OS=Escherichia coli (strain K12) GN=rne PE=1 SV=6	0	6.93	3.58153	2	5	2	1	1061	118.1	5.62	Not Found	Not Found	Not Found	Not Found	Not Found	Not Found	Not Found	Not Found	Not Found	Not Found	Not Found	Not Found	Not Found	Not Found	Not Found	Not Found	Not Found	Not Found	High	High	Not Found	Not Found	Not Found	Not Found	High	Not Found	Not Found	Not Found	Not Found	Not Found	Not Found	Not Found	Not Found	Not Found	Not Found
FALSE	High	Master Protein	A8A446	Aminomethyltransferase OS=Escherichia coli O9:H4 (strain HS) GN=gcvT PE=3 SV=1	0	17.617	7.14286	2	5	2	1	364	40.1	5.57	Not Found	Not Found	Not Found	Not Found	Not Found	Not Found	Not Found	Not Found	Not Found	Not Found	Not Found	Not Found	Not Found	Not Found	Not Found	Not Found	High	Not Found	High	Not Found	High	Not Found	Not Found	Not Found	Not Found	Not Found	Not Found	Not Found	Not Found	Not Found	Not Found	Not Found	Not Found	Not Found	Not Found
FALSE	High	Master Protein	P66211	50S ribosomal protein L32 OS=Staphylococcus aureus (strain MW2) GN=rpmF PE=3 SV=1	0	11.484	56.1404	2	12	2	1	57	6.5	10.01	High	Not Found	Not Found	High	High	Not Found	High	High	High	High	Not Found	Not Found	Not Found	Not Found	Not Found	Not Found	Not Found	Not Found	Not Found	Not Found	Not Found	Not Found	Not Found	Not Found	Not Found	Not Found	Not Found	Not Found	Not Found	Not Found	Not Found	Not Found	Not Found	Not Found	Not Found
FALSE	High	Master Protein	A8Z4A4	Glycine--tRNA ligase OS=Staphylococcus aureus (strain USA300 / TCH1516) GN=glyQS PE=3 SV=1	0	5.211	7.5594	2	2	2	1	463	53.6	5.12	Not Found	Not Found	Not Found	High	Not Found	Not Found	Not Found	Not Found	Not Found	Not Found	High	Not Found	Not Found	Not Found	Not Found	Not Found	Not Found	Not Found	Not Found	Not Found	Not Found	Not Found	Not Found	Not Found	Not Found	Not Found	Not Found	Not Found	Not Found	Not Found	Not Found	Not Found	Not Found	Not Found	Not Found
FALSE	High	Master Protein	P0ACF7	DNA-binding protein HU-beta OS=Shigella flexneri GN=hupB PE=3 SV=1	0	29.905	31.1111	2	53	2	1	90	9.2	9.7	Not Found	Not Found	Not Found	Not Found	Not Found	Not Found	Not Found	Not Found	Not Found	Not Found	Not Found	Not Found	Not Found	High	High	Not Found	Not Found	High	High	High	High	High	High	High	High	Not Found	Not Found	Not Found	Not Found	Not Found	Not Found	Not Found	Not Found	Not Found	Not Found
FALSE	High	Master Protein	B5FAE1	S-ribosylhomocysteine lyase OS=Vibrio fischeri (strain MJ11) GN=luxS PE=3 SV=1	0	18.06	11.0465	2	17	2	1	172	18.9	5.07	Not Found	Not Found	Not Found	Not Found	Not Found	Not Found	Not Found	Not Found	Not Found	Not Found	Not Found	Not Found	Not Found	High	Not Found	Not Found	High	Not Found	High	High	High	High	Not Found	Not Found	High	Not Found	Not Found	Not Found	Not Found	Not Found	Not Found	Not Found	Not Found	Not Found	Not Found
FALSE	High	Master Protein	Q5HQI5	Chaperone protein ClpB OS=Staphylococcus epidermidis (strain ATCC 35984 / RP62A) GN=clpB PE=3 SV=1	0	5.007	2.7618	2	3	1	1	869	98.2	5.05	Not Found	Not Found	Not Found	High	Not Found	Not Found	Not Found	Not Found	Not Found	Not Found	Not Found	Not Found	Not Found	Not Found	Not Found	Not Found	Not Found	Not Found	Not Found	Not Found	Not Found	Not Found	Not Found	Not Found	Not Found	Not Found	Not Found	Not Found	Not Found	Not Found	Not Found	Not Found	Not Found	Not Found	Not Found
FALSE	High	Master Protein	Q5HI96	Putative pyridoxine kinase OS=Staphylococcus aureus (strain COL) GN=pdxK PE=3 SV=1	0	5.386	9.78261	2	4	2	1	276	29.8	5.01	Not Found	Not Found	Not Found	High	Not Found	Not Found	Not Found	Not Found	Not Found	Not Found	Not Found	Not Found	Not Found	Not Found	Not Found	Not Found	Not Found	Not Found	Not Found	Not Found	Not Found	Not Found	Not Found	Not Found	Not Found	Not Found	Not Found	Not Found	Not Found	Not Found	Not Found	Not Found	Not Found	Not Found	Not Found
FALSE	High	Master Protein	Q6GCJ0	ESAT-6 secretion system extracellular protein A OS=Staphylococcus aureus (strain MSSA476) GN=esxA PE=3 SV=1	0	13.424	27.8351	2	7	2	1	97	11	4.67	High	Not Found	Not Found	High	High	Not Found	Not Found	Not Found	High	High	Not Found	Not Found	Not Found	Not Found	Not Found	Not Found	Not Found	Not Found	Not Found	Not Found	Not Found	Not Found	Not Found	Not Found	Not Found	Not Found	Not Found	Not Found	Not Found	Not Found	Not Found	Not Found	Not Found	Not Found	Not Found
FALSE	High	Master Protein	B2TVR1	Triosephosphate isomerase OS=Shigella boydii serotype 18 (strain CDC 3083-94 / BS512) GN=tpiA PE=3 SV=1	0	19.087	16.4706	2	9	2	1	255	27	5.96	Not Found	Not Found	Not Found	Not Found	Not Found	Not Found	Not Found	Not Found	Not Found	Not Found	Not Found	Not Found	Not Found	Not Found	Not Found	Not Found	High	Not Found	Not Found	Not Found	High	Not Found	High	High	High	Not Found	Not Found	Not Found	Not Found	Not Found	Not Found	Not Found	Not Found	Not Found	Not Found
FALSE	High	Master Protein	Q2FVQ2	Uncharacterized lipoprotein SAOUHSC_02650 OS=Staphylococcus aureus (strain NCTC 8325) GN=SAOUHSC_02650 PE=3 SV=1	0	6.448	15.311	2	2	2	1	209	23.3	6.23	Not Found	Not Found	Not Found	High	Not Found	Not Found	Not Found	Not Found	Not Found	Not Found	Not Found	Not Found	Not Found	Not Found	Not Found	Not Found	Not Found	Not Found	Not Found	Not Found	Not Found	Not Found	Not Found	Not Found	Not Found	Not Found	Not Found	Not Found	Not Found	Not Found	Not Found	Not Found	Not Found	Not Found	Not Found
FALSE	High	Master Protein	P58319	Low specificity L-threonine aldolase OS=Escherichia coli O157:H7 GN=ltaE PE=3 SV=1	0	3.718	8.10811	2	2	2	1	333	36.5	6.19	Not Found	Not Found	Not Found	Not Found	Not Found	Not Found	Not Found	Not Found	Not Found	Not Found	Not Found	Not Found	Not Found	Not Found	Not Found	Not Found	Not Found	Not Found	Not Found	Not Found	Not Found	Not Found	Not Found	Not Found	High	Not Found	Not Found	Not Found	Not Found	Not Found	Not Found	Not Found	Not Found	Not Found	Not Found
FALSE	High	Master Protein	A6QIX1	CTP synthase OS=Staphylococcus aureus (strain Newman) GN=pyrG PE=3 SV=1	0	6.349	8.39552	2	2	2	1	536	60	5.14	Not Found	Not Found	Not Found	Not Found	High	Not Found	Not Found	Not Found	Not Found	Not Found	Not Found	Not Found	Not Found	Not Found	Not Found	Not Found	Not Found	Not Found	Not Found	Not Found	Not Found	Not Found	Not Found	Not Found	Not Found	Not Found	Not Found	Not Found	Not Found	Not Found	Not Found	Not Found	Not Found	Not Found	Not Found
FALSE	High	Master Protein	P0AET3	Acid stress chaperone HdeB OS=Escherichia coli O6:H1 (strain CFT073 / ATCC 700928 / UPEC) GN=hdeB PE=3 SV=1	0	8.65	27.7778	2	8	2	1	108	12	6.01	Not Found	Not Found	Not Found	Not Found	Not Found	Not Found	Not Found	Not Found	Not Found	Not Found	Not Found	Not Found	Not Found	Not Found	Not Found	Not Found	High	Not Found	Not Found	Not Found	High	Not Found	Not Found	High	High	Not Found	Not Found	Not Found	Not Found	Not Found	Not Found	Not Found	Not Found	Not Found	Not Found
FALSE	High	Master Protein	P0A864	Thiol peroxidase OS=Escherichia coli O157:H7 GN=tpx PE=3 SV=2	0	18.646	21.4286	2	18	2	1	168	17.8	4.92	Not Found	Not Found	Not Found	Not Found	Not Found	Not Found	Not Found	Not Found	Not Found	Not Found	Not Found	Not Found	Not Found	Not Found	Not Found	Not Found	High	Not Found	High	Not Found	High	Not Found	Not Found	High	High	Not Found	Not Found	Not Found	Not Found	Not Found	Not Found	Not Found	Not Found	Not Found	Not Found
FALSE	High	Master Protein	Q2YV12	PTS system EIIBC component SAB0132 OS=Staphylococcus aureus (strain bovine RF122 / ET3-1) GN=SAB0132 PE=3 SV=1	0	4.891	5.16529	2	3	2	1	484	50.6	8.87	Not Found	Not Found	Not Found	High	Not Found	Not Found	Not Found	Not Found	Not Found	Not Found	Not Found	Not Found	Not Found	Not Found	Not Found	Not Found	Not Found	Not Found	Not Found	Not Found	Not Found	Not Found	Not Found	Not Found	Not Found	Not Found	Not Found	Not Found	Not Found	Not Found	Not Found	Not Found	Not Found	Not Found	Not Found
FALSE	High	Master Protein	P99167	Isocitrate dehydrogenase [NADP] OS=Staphylococcus aureus (strain N315) GN=icd PE=1 SV=1	0	6.126	5.45024	2	3	2	1	422	46.4	4.94	High	Not Found	Not Found	High	Not Found	Not Found	Not Found	Not Found	Not Found	Not Found	High	Not Found	Not Found	Not Found	Not Found	Not Found	Not Found	Not Found	Not Found	Not Found	Not Found	Not Found	Not Found	Not Found	Not Found	Not Found	Not Found	Not Found	Not Found	Not Found	Not Found	Not Found	Not Found	Not Found	Not Found
FALSE	High	Master Protein	Q2FEI5	Putative formate dehydrogenase SAUSA300_2258 OS=Staphylococcus aureus (strain USA300) GN=SAUSA300_2258 PE=3 SV=1	0	4.273	2.43902	2	3	2	1	984	111.2	5.14	Not Found	Not Found	Not Found	High	Not Found	Not Found	Not Found	Not Found	Not Found	High	Not Found	Not Found	Not Found	Not Found	Not Found	Not Found	Not Found	Not Found	Not Found	Not Found	Not Found	Not Found	Not Found	Not Found	Not Found	Not Found	Not Found	Not Found	Not Found	Not Found	Not Found	Not Found	Not Found	Not Found	Not Found
FALSE	High	Master Protein	Q6D8D5	Outer membrane protein assembly factor BamA OS=Pectobacterium atrosepticum (strain SCRI 1043 / ATCC BAA-672) GN=bamA PE=3 SV=1	0	4.738	3.31695	2	3	2	1	814	89.6	5.49	Not Found	Not Found	Not Found	Not Found	Not Found	Not Found	Not Found	Not Found	Not Found	Not Found	Not Found	Not Found	Not Found	Not Found	Not Found	Not Found	Not Found	Not Found	Not Found	Not Found	High	Not Found	Not Found	High	High	Not Found	Not Found	Not Found	Not Found	Not Found	Not Found	Not Found	Not Found	Not Found	Not Found
FALSE	High	Master Protein	A8Z3P7	DNA-directed RNA polymerase subunit omega OS=Staphylococcus aureus (strain USA300 / TCH1516) GN=rpoZ PE=3 SV=1	0	7.059	48.6111	2	3	2	1	72	8.1	6.02	Not Found	Not Found	Not Found	High	High	Not Found	Not Found	Not Found	Not Found	Not Found	Not Found	Not Found	Not Found	Not Found	Not Found	Not Found	Not Found	Not Found	Not Found	Not Found	Not Found	Not Found	Not Found	Not Found	Not Found	Not Found	Not Found	Not Found	Not Found	Not Found	Not Found	Not Found	Not Found	Not Found	Not Found
FALSE	High	Master Protein	A1AEN7	Alanine--tRNA ligase OS=Escherichia coli O1:K1 / APEC GN=alaS PE=3 SV=1	0	10.246	3.99543	2	2	2	1	876	95.9	5.81	Not Found	Not Found	Not Found	Not Found	Not Found	Not Found	Not Found	Not Found	Not Found	Not Found	Not Found	Not Found	Not Found	Not Found	High	Not Found	Not Found	Not Found	Not Found	Not Found	Not Found	Not Found	Not Found	Not Found	High	Not Found	Not Found	Not Found	Not Found	Not Found	Not Found	Not Found	Not Found	Not Found	Not Found
FALSE	High	Master Protein	A8Z4W8	Serine-protein kinase RsbW OS=Staphylococcus aureus (strain USA300 / TCH1516) GN=rsbW PE=3 SV=1	0	9.62	17.6101	2	2	2	1	159	17.9	4.82	Not Found	Not Found	Not Found	High	High	Not Found	Not Found	Not Found	Not Found	Not Found	Not Found	Not Found	Not Found	Not Found	Not Found	Not Found	Not Found	Not Found	Not Found	Not Found	Not Found	Not Found	Not Found	Not Found	Not Found	Not Found	Not Found	Not Found	Not Found	Not Found	Not Found	Not Found	Not Found	Not Found	Not Found
FALSE	High	Master Protein	A6U253	Protein GrpE OS=Staphylococcus aureus (strain JH1) GN=grpE PE=3 SV=1	0	7.262	14.9038	2	2	2	1	208	24	4.51	Not Found	Not Found	Not Found	Not Found	High	Not Found	Not Found	Not Found	Not Found	Not Found	Not Found	Not Found	Not Found	Not Found	Not Found	Not Found	Not Found	Not Found	Not Found	Not Found	Not Found	Not Found	Not Found	Not Found	Not Found	Not Found	Not Found	Not Found	Not Found	Not Found	Not Found	Not Found	Not Found	Not Found	Not Found
FALSE	High	Master Protein	P21599	Pyruvate kinase II OS=Escherichia coli (strain K12) GN=pykA PE=1 SV=3	0	15.623	5	2	7	2	1	480	51.3	6.68	Not Found	Not Found	Not Found	Not Found	Not Found	Not Found	Not Found	Not Found	Not Found	Not Found	Not Found	Not Found	Not Found	Not Found	Not Found	Not Found	Not Found	Not Found	High	Not Found	Not Found	High	Not Found	Not Found	High	Not Found	Not Found	Not Found	Not Found	Not Found	Not Found	Not Found	Not Found	Not Found	Not Found
FALSE	High	Master Protein	B5BLL0	Isoleucine--tRNA ligase OS=Salmonella paratyphi A (strain AKU_12601) GN=ileS PE=3 SV=1	0	8.423	2.75424	2	3	2	1	944	105.6	5.97	Not Found	Not Found	Not Found	Not Found	Not Found	Not Found	Not Found	Not Found	Not Found	Not Found	Not Found	Not Found	Not Found	Not Found	Not Found	Not Found	Not Found	Not Found	High	Not Found	Not Found	High	Not Found	Not Found	High	Not Found	Not Found	Not Found	Not Found	Not Found	Not Found	Not Found	Not Found	Not Found	Not Found
FALSE	High	Master Protein	B2TTV1	50S ribosomal protein L28 OS=Shigella boydii serotype 18 (strain CDC 3083-94 / BS512) GN=rpmB PE=3 SV=1	0	9.464	15.3846	2	21	2	1	78	9	11.41	Not Found	Not Found	Not Found	Not Found	Not Found	Not Found	Not Found	Not Found	Not Found	Not Found	Not Found	Not Found	Not Found	High	High	High	High	High	High	High	High	High	High	High	High	Not Found	Not Found	Not Found	Not Found	Not Found	Not Found	Not Found	Not Found	Not Found	Not Found
FALSE	High	Master Protein	A5IV27	50S ribosomal protein L16 OS=Staphylococcus aureus (strain JH9) GN=rplP PE=3 SV=1	0	20.606	19.4444	2	23	2	1	144	16.2	10.64	High	High	High	High	High	High	High	High	High	High	High	High	High	Not Found	Not Found	Not Found	Not Found	Not Found	Not Found	Not Found	Not Found	Not Found	Not Found	Not Found	Not Found	Not Found	Not Found	Not Found	Not Found	Not Found	Not Found	Not Found	High	Not Found	Not Found
FALSE	High	Master Protein	Q8K9Y3	NADH-quinone oxidoreductase subunit F OS=Buchnera aphidicola subsp. Schizaphis graminum (strain Sg) GN=nuoF PE=3 SV=1	0	9.389	7.82998	2	4	2	1	447	49.8	8.73	Not Found	Not Found	Not Found	Not Found	Not Found	Not Found	Not Found	Not Found	Not Found	Not Found	Not Found	Not Found	Not Found	Not Found	Not Found	Not Found	Not Found	Not Found	Not Found	Not Found	High	Not Found	Not Found	Not Found	High	Not Found	Not Found	Not Found	Not Found	Not Found	Not Found	Not Found	Not Found	Not Found	Not Found
FALSE	High	Master Protein	A5ITV6	S-adenosylmethionine synthase OS=Staphylococcus aureus (strain JH9) GN=metK PE=3 SV=1	0	4.817	6.53266	2	4	2	1	398	43.8	5.01	Not Found	Not Found	Not Found	High	Not Found	Not Found	Not Found	High	Not Found	Not Found	Not Found	Not Found	Not Found	Not Found	Not Found	Not Found	Not Found	Not Found	Not Found	Not Found	Not Found	Not Found	Not Found	Not Found	Not Found	Not Found	Not Found	Not Found	Not Found	Not Found	Not Found	Not Found	Not Found	Not Found	Not Found
FALSE	High	Master Protein	B1IZN4	Glycine--tRNA ligase beta subunit OS=Escherichia coli (strain ATCC 8739 / DSM 1576 / Crooks) GN=glyS PE=3 SV=1	0	12.63	4.93469	2	11	2	1	689	76.8	5.44	Not Found	Not Found	Not Found	Not Found	Not Found	Not Found	Not Found	Not Found	Not Found	Not Found	Not Found	Not Found	Not Found	Not Found	Not Found	Not Found	Not Found	Not Found	High	High	High	Not Found	Not Found	High	High	Not Found	Not Found	Not Found	Not Found	Not Found	Not Found	Not Found	Not Found	Not Found	Not Found
FALSE	High	Master Protein	A7X5G6	30S ribosomal protein S10 OS=Staphylococcus aureus (strain Mu3 / ATCC 700698) GN=rpsJ PE=3 SV=1	0	11.816	24.5098	2	27	2	1	102	11.6	9.64	High	Not Found	Not Found	High	High	Not Found	High	High	High	High	Not Found	Not Found	Not Found	Not Found	Not Found	Not Found	Not Found	Not Found	Not Found	Not Found	Not Found	Not Found	Not Found	Not Found	Not Found	Not Found	Not Found	Not Found	Not Found	Not Found	Not Found	Not Found	Not Found	Not Found	Not Found
FALSE	High	Master Protein	P0A2T6	cAMP-activated global transcriptional regulator CRP OS=Salmonella typhimurium (strain LT2 / SGSC1412 / ATCC 700720) GN=crp PE=1 SV=1	0	8.985	14.2857	2	5	2	1	210	23.6	8.25	Not Found	Not Found	Not Found	Not Found	Not Found	Not Found	Not Found	Not Found	Not Found	Not Found	Not Found	Not Found	Not Found	Not Found	Not Found	Not Found	Not Found	High	Not Found	High	Not Found	Not Found	High	High	Not Found	Not Found	Not Found	Not Found	Not Found	Not Found	Not Found	Not Found	Not Found	Not Found	Not Found
FALSE	High	Master Protein	A6U3W4	50S ribosomal protein L24 OS=Staphylococcus aureus (strain JH1) GN=rplX PE=3 SV=1	0	8.166	10.4762	2	10	2	1	105	11.5	9.82	Not Found	Not Found	Not Found	High	Not Found	Not Found	Not Found	High	Not Found	High	Not Found	Not Found	Not Found	Not Found	Not Found	Not Found	Not Found	Not Found	Not Found	Not Found	Not Found	Not Found	Not Found	Not Found	Not Found	Not Found	Not Found	Not Found	Not Found	Not Found	Not Found	Not Found	Not Found	Not Found	Not Found
FALSE	High	Master Protein	E0J1Q3	Cold shock-like protein CspE OS=Escherichia coli (strain ATCC 9637 / CCM 2024 / DSM 1116 / NCIMB 8666 / NRRL B-766 / W) GN=cspE PE=1 SV=1	0	25.623	46.3768	2	22	2	1	69	7.5	8.54	Not Found	Not Found	Not Found	Not Found	Not Found	Not Found	Not Found	Not Found	Not Found	Not Found	Not Found	Not Found	Not Found	High	Not Found	High	Not Found	High	Not Found	High	High	Not Found	Not Found	High	High	Not Found	Not Found	Not Found	Not Found	Not Found	Not Found	Not Found	Not Found	Not Found	Not Found
FALSE	High	Master Protein	P02976	Immunoglobulin G-binding protein A OS=Staphylococcus aureus (strain NCTC 8325) GN=spa PE=1 SV=3	0	26.552	7.17054	2	23	2	1	516	56.4	5.72	High	High	High	High	High	High	High	Not Found	High	Not Found	High	High	High	Not Found	Not Found	Not Found	Not Found	Not Found	Not Found	Not Found	Not Found	Not Found	Not Found	Not Found	Not Found	Not Found	Not Found	Not Found	Not Found	Not Found	Not Found	Not Found	Not Found	Not Found	Not Found
FALSE	High	Master Protein	A8Z4F3	UPF0473 protein USA300HOU_1615 OS=Staphylococcus aureus (strain USA300 / TCH1516) GN=USA300HOU_1615 PE=3 SV=1	0	13.494	31.3725	2	2	2	1	102	11.9	3.92	Not Found	Not Found	Not Found	Not Found	High	Not Found	Not Found	Not Found	Not Found	Not Found	Not Found	Not Found	Not Found	Not Found	Not Found	Not Found	Not Found	Not Found	Not Found	Not Found	Not Found	Not Found	Not Found	Not Found	Not Found	Not Found	Not Found	Not Found	Not Found	Not Found	Not Found	Not Found	Not Found	Not Found	Not Found
FALSE	High	Master Protein	P67579	Methionine--tRNA ligase OS=Staphylococcus aureus (strain N315) GN=metG PE=1 SV=1	0	7.477	4.2618	2	3	2	1	657	74.8	5.22	Not Found	Not Found	Not Found	High	High	Not Found	Not Found	Not Found	Not Found	Not Found	Not Found	Not Found	Not Found	Not Found	Not Found	Not Found	Not Found	Not Found	Not Found	Not Found	Not Found	Not Found	Not Found	Not Found	Not Found	Not Found	Not Found	Not Found	Not Found	Not Found	Not Found	Not Found	Not Found	Not Found	Not Found
FALSE	High	Master Protein	B8F356	Cysteine desulfurase IscS OS=Haemophilus parasuis serovar 5 (strain SH0165) GN=iscS PE=3 SV=1	0	16.723	7.63547	2	6	2	1	406	45.2	6.27	Not Found	Not Found	Not Found	Not Found	Not Found	Not Found	Not Found	Not Found	Not Found	Not Found	Not Found	Not Found	Not Found	Not Found	Not Found	Not Found	Not Found	Not Found	Not Found	Not Found	Not Found	Not Found	Not Found	High	High	Not Found	Not Found	Not Found	Not Found	Not Found	Not Found	Not Found	Not Found	Not Found	Not Found
FALSE	High	Master Protein	Q2YVJ0	30S ribosomal protein S18 OS=Staphylococcus aureus (strain bovine RF122 / ET3-1) GN=rpsR PE=3 SV=1	0	10.662	25	2	19	2	1	80	9.3	11	Not Found	High	High	High	High	Not Found	High	High	High	High	High	Not Found	High	Not Found	Not Found	Not Found	Not Found	Not Found	Not Found	Not Found	Not Found	Not Found	Not Found	Not Found	Not Found	Not Found	Not Found	Not Found	Not Found	Not Found	Not Found	Not Found	Not Found	Not Found	Not Found
FALSE	High	Master Protein	B2TUI5	Serine--tRNA ligase OS=Shigella boydii serotype 18 (strain CDC 3083-94 / BS512) GN=serS PE=3 SV=1	0	9.105	6.04651	2	2	2	1	430	48.4	5.5	Not Found	Not Found	Not Found	Not Found	Not Found	Not Found	Not Found	Not Found	Not Found	Not Found	Not Found	Not Found	Not Found	Not Found	Not Found	Not Found	High	Not Found	Not Found	Not Found	Not Found	Not Found	Not Found	Not Found	High	Not Found	Not Found	Not Found	Not Found	Not Found	Not Found	Not Found	Not Found	Not Found	Not Found
FALSE	High	Master Protein	P0A9A0	Bacterial non-heme ferritin OS=Escherichia coli O157:H7 GN=ftnA PE=3 SV=1	0	19.103	14.5455	2	31	2	1	165	19.4	4.83	Not Found	Not Found	Not Found	Not Found	Not Found	Not Found	Not Found	Not Found	Not Found	Not Found	Not Found	Not Found	Not Found	High	Not Found	High	High	High	High	High	High	High	High	High	High	Not Found	Not Found	Not Found	Not Found	Not Found	Not Found	Not Found	Not Found	Not Found	Not Found
FALSE	High	Master Protein	P0A3B3	GTP-binding protein TypA/BipA OS=Escherichia coli O157:H7 GN=typA PE=3 SV=1	0	21.537	6.2603	2	12	2	1	607	67.3	5.33	Not Found	Not Found	Not Found	Not Found	Not Found	Not Found	Not Found	Not Found	Not Found	Not Found	Not Found	Not Found	Not Found	Not Found	High	High	Not Found	Not Found	Not Found	High	High	Not Found	Not Found	High	High	Not Found	Not Found	Not Found	Not Found	Not Found	Not Found	Not Found	Not Found	Not Found	Not Found
FALSE	High	Master Protein	P0ACE0	Hydrogenase-2 large chain OS=Escherichia coli (strain K12) GN=hybC PE=1 SV=2	0	25.545	5.64374	2	20	2	1	567	62.5	6.28	Not Found	Not Found	Not Found	Not Found	Not Found	Not Found	Not Found	Not Found	Not Found	Not Found	Not Found	Not Found	Not Found	Not Found	Not Found	Not Found	Not Found	Not Found	High	High	High	Not Found	Not Found	High	High	Not Found	Not Found	Not Found	Not Found	Not Found	Not Found	Not Found	Not Found	Not Found	Not Found
FALSE	High	Master Protein	Q2FYN2	Cold shock protein CspA OS=Staphylococcus aureus (strain NCTC 8325) GN=cspA PE=1 SV=1	0	41.918	78.7879	2	20	2	1	66	7.3	4.56	Not Found	High	High	High	High	Not Found	High	Not Found	High	Not Found	High	High	High	Not Found	Not Found	Not Found	Not Found	Not Found	Not Found	Not Found	Not Found	Not Found	Not Found	Not Found	Not Found	Not Found	Not Found	Not Found	Not Found	Not Found	Not Found	Not Found	Not Found	Not Found	Not Found
FALSE	High	Master Protein	Q7UZY7	Elongation factor Tu OS=Prochlorococcus marinus subsp. pastoris (strain CCMP1986 / NIES-2087 / MED4) GN=tuf PE=3 SV=1	0	45.357	7.76942	2	39	1	1	399	43.6	5.05	Not Found	Not Found	Not Found	Not Found	Not Found	Not Found	Not Found	Not Found	Not Found	Not Found	Not Found	Not Found	Not Found	Not Found	Not Found	Not Found	Not Found	Not Found	High	Not Found	Not Found	High	Not Found	Not Found	Not Found	Not Found	Not Found	Not Found	Not Found	Not Found	Not Found	Not Found	Not Found	Not Found	Not Found
FALSE	High	Master Protein	P66011	Thioredoxin reductase OS=Staphylococcus aureus (strain MW2) GN=trxB PE=1 SV=1	0	9.504	9.96785	2	5	2	1	311	33.6	5.38	High	Not Found	Not Found	High	High	Not Found	Not Found	Not Found	Not Found	High	Not Found	Not Found	Not Found	Not Found	Not Found	Not Found	Not Found	Not Found	Not Found	Not Found	Not Found	Not Found	Not Found	Not Found	Not Found	Not Found	Not Found	Not Found	Not Found	Not Found	Not Found	Not Found	Not Found	Not Found	Not Found
FALSE	High	Master Protein	B7MCT4	50S ribosomal protein L4 OS=Escherichia coli O45:K1 (strain S88 / ExPEC) GN=rplD PE=3 SV=1	0	20.868	13.9303	2	14	2	1	201	22.1	9.73	Not Found	Not Found	Not Found	Not Found	Not Found	Not Found	Not Found	Not Found	Not Found	Not Found	Not Found	Not Found	Not Found	Not Found	Not Found	Not Found	Not Found	Not Found	High	High	Not Found	High	High	High	Not Found	Not Found	Not Found	Not Found	Not Found	Not Found	Not Found	Not Found	Not Found	Not Found	Not Found
FALSE	High	Master Protein	C5BGL4	50S ribosomal protein L24 OS=Edwardsiella ictaluri (strain 93-146) GN=rplX PE=3 SV=1	0	9.733	20.1923	2	3	2	1	104	11.3	10.21	Not Found	Not Found	Not Found	Not Found	Not Found	Not Found	Not Found	Not Found	Not Found	Not Found	Not Found	Not Found	Not Found	Not Found	Not Found	Not Found	Not Found	Not Found	Not Found	Not Found	Not Found	High	High	Not Found	Not Found	Not Found	Not Found	Not Found	Not Found	Not Found	Not Found	Not Found	Not Found	Not Found	Not Found
FALSE	High	Master Protein	P0AED2	Universal stress protein A OS=Escherichia coli O157:H7 GN=uspA PE=3 SV=2	0	19.694	23.6111	2	23	2	1	144	16.1	5.29	Not Found	Not Found	Not Found	Not Found	Not Found	Not Found	Not Found	Not Found	Not Found	Not Found	Not Found	Not Found	Not Found	High	Not Found	Not Found	Not Found	High	High	High	High	High	Not Found	High	Not Found	Not Found	Not Found	Not Found	Not Found	Not Found	Not Found	Not Found	Not Found	Not Found	Not Found
FALSE	High	Master Protein	B1XGX7	30S ribosomal protein S15 OS=Escherichia coli (strain K12 / DH10B) GN=rpsO PE=3 SV=1	0	32.952	52.809	2	3	2	1	89	10.3	10.4	Not Found	Not Found	Not Found	Not Found	Not Found	Not Found	Not Found	Not Found	Not Found	Not Found	Not Found	Not Found	Not Found	Not Found	Not Found	Not Found	Not Found	Not Found	Not Found	High	Not Found	High	Not Found	Not Found	Not Found	Not Found	Not Found	Not Found	Not Found	Not Found	Not Found	Not Found	Not Found	Not Found	Not Found
FALSE	High	Master Protein	A1AHS4	Aspartate--ammonia ligase OS=Escherichia coli O1:K1 / APEC GN=asnA PE=3 SV=1	0	9.566	7.87879	2	5	2	1	330	36.7	5.64	Not Found	Not Found	Not Found	Not Found	Not Found	Not Found	Not Found	Not Found	Not Found	Not Found	Not Found	Not Found	Not Found	Not Found	High	Not Found	Not Found	Not Found	Not Found	High	Not Found	Not Found	High	High	Not Found	Not Found	Not Found	Not Found	Not Found	Not Found	Not Found	Not Found	Not Found	Not Found	Not Found
FALSE	High	Master Protein	A7MMX2	ATP synthase subunit delta OS=Cronobacter sakazakii (strain ATCC BAA-894) GN=atpH PE=3 SV=1	0	8.536	14.6893	2	5	2	1	177	19.3	5.02	Not Found	Not Found	Not Found	Not Found	Not Found	Not Found	Not Found	Not Found	Not Found	Not Found	Not Found	Not Found	Not Found	Not Found	Not Found	Not Found	Not Found	Not Found	Not Found	High	Not Found	Not Found	Not Found	Not Found	High	Not Found	Not Found	Not Found	Not Found	Not Found	Not Found	Not Found	Not Found	Not Found	Not Found
FALSE	High	Master Protein	P99118	Alkyl hydroperoxide reductase subunit F OS=Staphylococcus aureus (strain N315) GN=ahpF PE=1 SV=1	0	4.645	4.93097	2	4	2	1	507	54.7	4.79	Not Found	Not Found	Not Found	High	Not Found	Not Found	Not Found	Not Found	Not Found	High	Not Found	Not Found	Not Found	Not Found	Not Found	Not Found	Not Found	Not Found	Not Found	Not Found	Not Found	Not Found	Not Found	Not Found	Not Found	Not Found	Not Found	Not Found	Not Found	Not Found	Not Found	Not Found	Not Found	Not Found	Not Found
FALSE	High	Master Protein	Q2FWD6	Putative aldehyde dehydrogenase SAOUHSC_02363 OS=Staphylococcus aureus (strain NCTC 8325) GN=SAOUHSC_02363 PE=3 SV=1	0	4.409	6.73684	2	2	2	1	475	51.9	5.14	Not Found	Not Found	Not Found	Not Found	High	Not Found	Not Found	Not Found	Not Found	High	Not Found	Not Found	Not Found	Not Found	Not Found	Not Found	Not Found	Not Found	Not Found	Not Found	Not Found	Not Found	Not Found	Not Found	Not Found	Not Found	Not Found	Not Found	Not Found	Not Found	Not Found	Not Found	Not Found	Not Found	Not Found
FALSE	High	Master Protein	P0AG92	Protein translocase subunit SecD OS=Shigella flexneri GN=secD PE=3 SV=1	0	4.822	4.22764	2	2	2	1	615	66.6	8.6	Not Found	Not Found	Not Found	Not Found	Not Found	Not Found	Not Found	Not Found	Not Found	Not Found	Not Found	Not Found	Not Found	Not Found	Not Found	Not Found	Not Found	Not Found	Not Found	High	Not Found	Not Found	Not Found	Not Found	High	Not Found	Not Found	Not Found	Not Found	Not Found	Not Found	Not Found	Not Found	Not Found	Not Found
FALSE	High	Master Protein	A1A7H9	Pantothenate synthetase OS=Escherichia coli O1:K1 / APEC GN=panC PE=3 SV=1	0	8.41	8.48057	2	2	2	1	283	31.6	6.28	Not Found	Not Found	Not Found	Not Found	Not Found	Not Found	Not Found	Not Found	Not Found	Not Found	Not Found	Not Found	Not Found	Not Found	Not Found	Not Found	Not Found	Not Found	Not Found	High	Not Found	Not Found	Not Found	Not Found	High	Not Found	Not Found	Not Found	Not Found	Not Found	Not Found	Not Found	Not Found	Not Found	Not Found
FALSE	High	Master Protein	B7KHZ9	50S ribosomal protein L5 OS=Cyanothece sp. (strain PCC 7424) GN=rplE PE=3 SV=1	0	7.914	9.44444	2	5	1	1	180	20.3	9.89	Not Found	Not Found	Not Found	Not Found	Not Found	Not Found	Not Found	Not Found	Not Found	Not Found	Not Found	Not Found	Not Found	Not Found	Not Found	Not Found	Not Found	Not Found	High	Not Found	Not Found	High	Not Found	Not Found	Not Found	Not Found	Not Found	Not Found	Not Found	Not Found	Not Found	Not Found	Not Found	Not Found	Not Found
FALSE	High	Master Protein	Q5HF86	Glyceraldehyde-3-phosphate dehydrogenase 2 OS=Staphylococcus aureus (strain COL) GN=gapA2 PE=3 SV=1	0	11.316	8.5044	2	2	2	1	341	37	6.39	Not Found	Not Found	Not Found	Not Found	High	Not Found	Not Found	Not Found	Not Found	Not Found	Not Found	Not Found	Not Found	Not Found	Not Found	Not Found	Not Found	Not Found	Not Found	Not Found	Not Found	Not Found	Not Found	Not Found	Not Found	Not Found	Not Found	Not Found	Not Found	Not Found	Not Found	Not Found	Not Found	Not Found	Not Found
FALSE	High	Master Protein	Q6G9Y3	Malonyl CoA-acyl carrier protein transacylase OS=Staphylococcus aureus (strain MSSA476) GN=fabD PE=3 SV=1	0	18.6	13.6364	2	5	2	1	308	33.6	4.92	Not Found	Not Found	High	Not Found	High	Not Found	Not Found	Not Found	Not Found	Not Found	High	Not Found	High	Not Found	Not Found	Not Found	Not Found	Not Found	Not Found	Not Found	Not Found	Not Found	Not Found	Not Found	Not Found	Not Found	Not Found	Not Found	Not Found	Not Found	Not Found	Not Found	Not Found	Not Found	Not Found
FALSE	High	Master Protein	Q6GGY1	Dihydrofolate reductase OS=Staphylococcus aureus (strain MRSA252) GN=folA PE=3 SV=3	0	11.849	15.0943	2	8	2	1	159	18.2	6.33	Not Found	Not Found	Not Found	High	Not Found	Not Found	Not Found	Not Found	Not Found	Not Found	High	Not Found	Not Found	Not Found	Not Found	Not Found	Not Found	Not Found	Not Found	Not Found	Not Found	Not Found	Not Found	Not Found	Not Found	Not Found	Not Found	Not Found	Not Found	Not Found	Not Found	Not Found	Not Found	Not Found	Not Found
FALSE	High	Master Protein	P0ADN4	UPF0438 protein YifE OS=Escherichia coli O157:H7 GN=yifE PE=3 SV=2	0	15.939	24.1071	2	11	2	1	112	13.1	6.55	Not Found	Not Found	Not Found	Not Found	Not Found	Not Found	Not Found	Not Found	Not Found	Not Found	Not Found	Not Found	Not Found	Not Found	Not Found	Not Found	Not Found	Not Found	High	Not Found	High	High	Not Found	Not Found	High	Not Found	Not Found	Not Found	Not Found	Not Found	Not Found	Not Found	Not Found	Not Found	Not Found
FALSE	High	Master Protein	P64003	Septation ring formation regulator EzrA OS=Staphylococcus aureus (strain N315) GN=ezrA PE=1 SV=1	0	9.559	4.07801	2	6	2	1	564	66.2	4.87	High	Not Found	Not Found	High	High	Not Found	Not Found	High	Not Found	Not Found	Not Found	Not Found	Not Found	Not Found	Not Found	Not Found	Not Found	Not Found	Not Found	Not Found	Not Found	Not Found	Not Found	Not Found	Not Found	Not Found	Not Found	Not Found	Not Found	Not Found	Not Found	Not Found	Not Found	Not Found	Not Found
FALSE	High	Master Protein	Q6G727	HTH-type transcriptional regulator SarR OS=Staphylococcus aureus (strain MSSA476) GN=sarR PE=3 SV=3	0	7.854	19.1304	2	5	2	1	115	13.7	9.32	Not Found	Not Found	Not Found	High	Not Found	Not Found	Not Found	Not Found	Not Found	High	Not Found	Not Found	Not Found	Not Found	Not Found	Not Found	Not Found	Not Found	Not Found	Not Found	Not Found	Not Found	Not Found	Not Found	Not Found	Not Found	Not Found	Not Found	Not Found	Not Found	Not Found	Not Found	Not Found	Not Found	Not Found
FALSE	High	Master Protein	B1LNT8	50S ribosomal protein L7/L12 OS=Escherichia coli (strain SMS-3-5 / SECEC) GN=rplL PE=3 SV=1	0	6.788	23.1405	2	6	2	1	121	12.3	4.65	Not Found	Not Found	Not Found	Not Found	Not Found	Not Found	Not Found	Not Found	Not Found	Not Found	Not Found	Not Found	Not Found	Not Found	Not Found	Not Found	Not Found	High	Not Found	High	Not Found	Not Found	Not Found	Not Found	High	Not Found	Not Found	Not Found	Not Found	Not Found	Not Found	Not Found	Not Found	Not Found	Not Found
FALSE	High	Master Protein	P00761	Trypsin OS=Sus scrofa PE=1 SV=1	0	17.947	12.1212	2	25	2	1	231	24.4	7.18	Not Found	Not Found	Not Found	High	Not Found	Not Found	Not Found	Not Found	Not Found	High	Not Found	Not Found	Not Found	Not Found	Not Found	Not Found	Not Found	Not Found	High	Not Found	Not Found	Not Found	Not Found	Not Found	Not Found	Not Found	High	Not Found	Not Found	Not Found	High	High	High	Not Found	Not Found
FALSE	High	Master Protein	A4WEZ9	50S ribosomal protein L21 OS=Enterobacter sp. (strain 638) GN=rplU PE=3 SV=1	0	10.301	19.4175	2	10	2	1	103	11.5	9.85	Not Found	Not Found	Not Found	Not Found	Not Found	Not Found	Not Found	Not Found	Not Found	Not Found	Not Found	Not Found	Not Found	High	High	High	High	High	Not Found	Not Found	Not Found	Not Found	High	High	High	Not Found	Not Found	Not Found	Not Found	Not Found	Not Found	Not Found	Not Found	Not Found	Not Found
FALSE	High	Master Protein	P64598	Uncharacterized protein YraP OS=Escherichia coli O157:H7 GN=yraP PE=3 SV=1	0	3.941	7.8534	1	1	1	1	191	20	8.98	Not Found	Not Found	Not Found	Not Found	Not Found	Not Found	Not Found	Not Found	Not Found	Not Found	Not Found	Not Found	Not Found	Not Found	Not Found	Not Found	Not Found	Not Found	Not Found	Not Found	Not Found	Not Found	Not Found	Not Found	High	Not Found	Not Found	Not Found	Not Found	Not Found	Not Found	Not Found	Not Found	Not Found	Not Found
FALSE	High	Master Protein	C4L889	Glucosamine-6-phosphate deaminase OS=Tolumonas auensis (strain DSM 9187 / TA4) GN=nagB PE=3 SV=1	0	2.564	3.00752	1	1	1	1	266	29.5	6	Not Found	Not Found	Not Found	High	Not Found	Not Found	Not Found	Not Found	Not Found	Not Found	Not Found	Not Found	Not Found	Not Found	Not Found	Not Found	Not Found	Not Found	Not Found	Not Found	Not Found	Not Found	Not Found	Not Found	Not Found	Not Found	Not Found	Not Found	Not Found	Not Found	Not Found	Not Found	Not Found	Not Found	Not Found
FALSE	High	Master Protein	Q71WV9	ATP-dependent Clp protease proteolytic subunit OS=Listeria monocytogenes serotype 4b (strain F2365) GN=clpP PE=3 SV=1	0	4.934	8.08081	1	5	1	1	198	21.6	5.11	Not Found	Not Found	Not Found	Not Found	Not Found	High	Not Found	High	High	High	High	Not Found	Not Found	Not Found	Not Found	Not Found	Not Found	Not Found	Not Found	Not Found	Not Found	Not Found	Not Found	Not Found	Not Found	Not Found	Not Found	Not Found	Not Found	Not Found	Not Found	Not Found	Not Found	Not Found	Not Found
FALSE	High	Master Protein	P0ABZ7	Chaperone SurA OS=Escherichia coli O6:H1 (strain CFT073 / ATCC 700928 / UPEC) GN=surA PE=3 SV=1	0	3.181	2.80374	1	1	1	1	428	47.3	6.98	Not Found	Not Found	Not Found	Not Found	Not Found	Not Found	Not Found	Not Found	Not Found	Not Found	Not Found	Not Found	Not Found	Not Found	Not Found	Not Found	Not Found	Not Found	Not Found	Not Found	Not Found	Not Found	Not Found	Not Found	High	Not Found	Not Found	Not Found	Not Found	Not Found	Not Found	Not Found	Not Found	Not Found	Not Found
FALSE	High	Master Protein	Q38UR7	50S ribosomal protein L22 OS=Lactobacillus sakei subsp. sakei (strain 23K) GN=rplV PE=3 SV=1	0	5.246	9.40171	1	2	1	1	117	12.6	10.07	Not Found	Not Found	Not Found	High	Not Found	Not Found	Not Found	Not Found	Not Found	Not Found	Not Found	Not Found	Not Found	Not Found	Not Found	Not Found	Not Found	Not Found	Not Found	Not Found	Not Found	Not Found	Not Found	Not Found	Not Found	Not Found	Not Found	Not Found	Not Found	Not Found	Not Found	Not Found	Not Found	Not Found	Not Found
FALSE	High	Master Protein	P0ABU2	Ribosome-binding ATPase YchF OS=Escherichia coli (strain K12) GN=ychF PE=1 SV=2	0	5.637	3.30579	1	2	1	1	363	39.6	4.96	Not Found	Not Found	Not Found	Not Found	Not Found	Not Found	Not Found	Not Found	Not Found	Not Found	Not Found	Not Found	Not Found	Not Found	Not Found	Not Found	Not Found	Not Found	Not Found	Not Found	Not Found	Not Found	Not Found	Not Found	High	Not Found	Not Found	Not Found	Not Found	Not Found	Not Found	Not Found	Not Found	Not Found	Not Found
FALSE	High	Master Protein	A1S3S7	30S ribosomal protein S21 OS=Shewanella amazonensis (strain ATCC BAA-1098 / SB2B) GN=rpsU PE=3 SV=1	0	4.45	16.9014	1	10	1	1	71	8.3	11.18	Not Found	Not Found	Not Found	Not Found	Not Found	Not Found	Not Found	Not Found	Not Found	Not Found	Not Found	Not Found	Not Found	Not Found	Not Found	Not Found	Not Found	Not Found	High	High	High	Not Found	Not Found	Not Found	High	Not Found	Not Found	Not Found	Not Found	Not Found	Not Found	Not Found	Not Found	Not Found	Not Found
FALSE	High	Master Protein	A8Z3Z0	2-oxoglutarate dehydrogenase E1 component OS=Staphylococcus aureus (strain USA300 / TCH1516) GN=odhA PE=3 SV=1	0	2.978	1.60944	1	1	1	1	932	105.3	5.66	Not Found	Not Found	Not Found	Not Found	High	Not Found	Not Found	Not Found	Not Found	Not Found	Not Found	Not Found	Not Found	Not Found	Not Found	Not Found	Not Found	Not Found	Not Found	Not Found	Not Found	Not Found	Not Found	Not Found	Not Found	Not Found	Not Found	Not Found	Not Found	Not Found	Not Found	Not Found	Not Found	Not Found	Not Found
FALSE	High	Master Protein	P06989	Histidine biosynthesis bifunctional protein HisIE OS=Escherichia coli (strain K12) GN=hisI PE=3 SV=3	0	4.533	8.37438	1	2	1	1	203	22.7	5.41	Not Found	Not Found	Not Found	Not Found	Not Found	Not Found	Not Found	Not Found	Not Found	Not Found	Not Found	Not Found	Not Found	Not Found	Not Found	Not Found	Not Found	Not Found	Not Found	Not Found	High	Not Found	Not Found	Not Found	High	Not Found	Not Found	Not Found	Not Found	Not Found	Not Found	Not Found	Not Found	Not Found	Not Found
FALSE	High	Master Protein	B2TYN5	Protein GrpE OS=Shigella boydii serotype 18 (strain CDC 3083-94 / BS512) GN=grpE PE=3 SV=1	0	12.806	7.1066	1	6	1	1	197	21.8	4.75	Not Found	Not Found	Not Found	Not Found	Not Found	Not Found	Not Found	Not Found	Not Found	Not Found	Not Found	Not Found	Not Found	Not Found	Not Found	Not Found	Not Found	Not Found	Not Found	Not Found	High	Not Found	Not Found	Not Found	High	Not Found	Not Found	Not Found	Not Found	Not Found	Not Found	Not Found	Not Found	Not Found	Not Found
FALSE	High	Master Protein	Q2W0E8	2,3,4,5-tetrahydropyridine-2,6-dicarboxylate N-succinyltransferase OS=Magnetospirillum magneticum (strain AMB-1 / ATCC 700264) GN=dapD PE=3 SV=1	0	2.955	2.85714	1	2	1	1	280	29.5	6.11	Not Found	Not Found	Not Found	Not Found	Not Found	Not Found	Not Found	Not Found	Not Found	Not Found	Not Found	Not Found	Not Found	Not Found	Not Found	Not Found	Not Found	Not Found	Not Found	Not Found	Not Found	Not Found	Not Found	Not Found	High	Not Found	Not Found	Not Found	Not Found	Not Found	Not Found	Not Found	Not Found	Not Found	Not Found
FALSE	High	Master Protein	P21222	30 kDa neutral phosphatase (Fragment) OS=Staphylococcus aureus PE=1 SV=2	0	5.443	54.2857	1	3	1	1	35	3.8	8.73	High	Not Found	Not Found	High	Not Found	Not Found	Not Found	Not Found	Not Found	High	Not Found	Not Found	Not Found	Not Found	Not Found	Not Found	Not Found	Not Found	Not Found	Not Found	Not Found	Not Found	Not Found	Not Found	Not Found	Not Found	Not Found	Not Found	Not Found	Not Found	Not Found	Not Found	Not Found	Not Found	Not Found
FALSE	High	Master Protein	Q32HT9	Ribosomal RNA large subunit methyltransferase I OS=Shigella dysenteriae serotype 1 (strain Sd197) GN=rlmI PE=3 SV=1	0.009	1.794	3.76884	1	1	1	1	398	44.6	7.72	Not Found	Not Found	Not Found	Not Found	Not Found	Not Found	Not Found	Not Found	Not Found	Not Found	Not Found	Not Found	Not Found	Not Found	Not Found	Not Found	Not Found	Not Found	Not Found	Not Found	Not Found	Not Found	Not Found	Not Found	High	Not Found	Not Found	Not Found	Not Found	Not Found	Not Found	Not Found	Not Found	Not Found	Not Found
FALSE	High	Master Protein	Q058D2	30S ribosomal protein S21 OS=Buchnera aphidicola subsp. Cinara cedri (strain Cc) GN=rpsU PE=3 SV=1	0	2.632	16.9014	1	4	1	1	71	8.6	10.98	Not Found	Not Found	Not Found	Not Found	Not Found	Not Found	Not Found	Not Found	Not Found	Not Found	Not Found	Not Found	Not Found	Not Found	Not Found	Not Found	Not Found	Not Found	High	High	High	Not Found	Not Found	Not Found	High	Not Found	Not Found	Not Found	Not Found	Not Found	Not Found	Not Found	Not Found	Not Found	Not Found
FALSE	High	Master Protein	Q480H5	Methionine--tRNA ligase OS=Colwellia psychrerythraea (strain 34H / ATCC BAA-681) GN=metG PE=3 SV=1	0	3.03	1.96353	1	2	1	1	713	80.3	5.6	Not Found	Not Found	Not Found	Not Found	Not Found	Not Found	Not Found	Not Found	Not Found	Not Found	Not Found	Not Found	Not Found	Not Found	Not Found	Not Found	Not Found	Not Found	Not Found	High	Not Found	Not Found	High	Not Found	Not Found	Not Found	Not Found	Not Found	Not Found	Not Found	Not Found	Not Found	Not Found	Not Found	Not Found
FALSE	High	Master Protein	Q2YTD2	Uncharacterized peptidase SAB1567 OS=Staphylococcus aureus (strain bovine RF122 / ET3-1) GN=SAB1567 PE=3 SV=2	0	4.115	3.4188	1	3	1	1	351	39.6	5.14	Not Found	Not Found	Not Found	High	Not Found	Not Found	High	Not Found	Not Found	Not Found	Not Found	Not Found	Not Found	Not Found	Not Found	Not Found	Not Found	Not Found	Not Found	Not Found	Not Found	Not Found	Not Found	Not Found	Not Found	Not Found	Not Found	Not Found	Not Found	Not Found	Not Found	Not Found	Not Found	Not Found	Not Found
FALSE	High	Master Protein	P0AC50	Fumarate reductase iron-sulfur subunit OS=Shigella flexneri GN=frdB PE=3 SV=2	0	17.741	6.14754	1	31	1	1	244	27.1	6.52	Not Found	Not Found	Not Found	Not Found	Not Found	Not Found	Not Found	Not Found	Not Found	Not Found	Not Found	Not Found	Not Found	High	High	Not Found	Not Found	High	High	High	High	High	Not Found	High	High	Not Found	Not Found	Not Found	Not Found	Not Found	Not Found	Not Found	Not Found	Not Found	Not Found
FALSE	High	Master Protein	Q6GDP0	Copper chaperone CopZ OS=Staphylococcus aureus (strain MRSA252) GN=copZ PE=3 SV=1	0	7.119	23.5294	1	4	1	1	68	7.2	4.13	Not Found	Not Found	Not Found	High	Not Found	Not Found	Not Found	Not Found	Not Found	High	Not Found	Not Found	Not Found	Not Found	Not Found	Not Found	Not Found	Not Found	Not Found	Not Found	Not Found	Not Found	Not Found	Not Found	Not Found	Not Found	Not Found	Not Found	Not Found	Not Found	Not Found	Not Found	Not Found	Not Found	Not Found
FALSE	High	Master Protein	P0AAI9	Malonyl CoA-acyl carrier protein transacylase OS=Escherichia coli (strain K12) GN=fabD PE=1 SV=2	0	14.153	6.47249	1	3	1	1	309	32.4	5.03	Not Found	Not Found	Not Found	Not Found	Not Found	Not Found	Not Found	Not Found	Not Found	Not Found	Not Found	Not Found	Not Found	Not Found	Not Found	High	Not Found	Not Found	Not Found	High	Not Found	Not Found	High	Not Found	Not Found	Not Found	Not Found	Not Found	Not Found	Not Found	Not Found	Not Found	Not Found	Not Found	Not Found
FALSE	High	Master Protein	P0AES8	DNA gyrase subunit B OS=Shigella flexneri GN=gyrB PE=3 SV=2	0.002	2.238	2.48756	1	1	1	1	804	89.9	6.06	Not Found	Not Found	Not Found	Not Found	Not Found	Not Found	Not Found	Not Found	Not Found	Not Found	Not Found	Not Found	Not Found	Not Found	Not Found	Not Found	Not Found	Not Found	Not Found	Not Found	Not Found	Not Found	Not Found	Not Found	High	Not Found	Not Found	Not Found	Not Found	Not Found	Not Found	Not Found	Not Found	Not Found	Not Found
FALSE	High	Master Protein	P0AC36	L(+)-tartrate dehydratase subunit beta OS=Escherichia coli O6:H1 (strain CFT073 / ATCC 700928 / UPEC) GN=ttdB PE=3 SV=1	0	6.173	7.9602	1	4	1	1	201	22.7	6.64	Not Found	Not Found	Not Found	Not Found	Not Found	Not Found	Not Found	Not Found	Not Found	Not Found	Not Found	Not Found	Not Found	Not Found	High	High	Not Found	High	Not Found	Not Found	Not Found	Not Found	High	Not Found	Not Found	Not Found	Not Found	Not Found	Not Found	Not Found	Not Found	Not Found	Not Found	Not Found	Not Found
FALSE	High	Master Protein	B7LKC4	Histidine--tRNA ligase OS=Escherichia fergusonii (strain ATCC 35469 / DSM 13698 / CDC 0568-73) GN=hisS PE=3 SV=1	0	2.56	3.0303	1	2	1	1	429	47.9	6.07	Not Found	Not Found	Not Found	Not Found	Not Found	Not Found	Not Found	Not Found	Not Found	Not Found	Not Found	Not Found	Not Found	High	Not Found	Not Found	Not Found	Not Found	Not Found	Not Found	High	Not Found	Not Found	Not Found	Not Found	Not Found	Not Found	Not Found	Not Found	Not Found	Not Found	Not Found	Not Found	Not Found	Not Found
FALSE	High	Master Protein	A8YY73	ATP synthase subunit delta OS=Staphylococcus aureus (strain USA300 / TCH1516) GN=atpH PE=3 SV=1	0	2.783	8.37989	1	1	1	1	179	20.5	6.6	Not Found	Not Found	Not Found	Not Found	High	Not Found	Not Found	Not Found	Not Found	Not Found	Not Found	Not Found	Not Found	Not Found	Not Found	Not Found	Not Found	Not Found	Not Found	Not Found	Not Found	Not Found	Not Found	Not Found	Not Found	Not Found	Not Found	Not Found	Not Found	Not Found	Not Found	Not Found	Not Found	Not Found	Not Found
FALSE	High	Master Protein	P0ABK1	Cytochrome bd-I ubiquinol oxidase subunit 1 OS=Shigella flexneri GN=cydA PE=3 SV=1	0	3.434	3.44828	1	1	1	1	522	58.2	6.81	Not Found	Not Found	Not Found	Not Found	Not Found	Not Found	Not Found	Not Found	Not Found	Not Found	Not Found	Not Found	Not Found	Not Found	Not Found	Not Found	Not Found	Not Found	Not Found	Not Found	Not Found	Not Found	Not Found	Not Found	High	Not Found	Not Found	Not Found	Not Found	Not Found	Not Found	Not Found	Not Found	Not Found	Not Found
FALSE	High	Master Protein	A1AFX0	3,4-dihydroxy-2-butanone 4-phosphate synthase OS=Escherichia coli O1:K1 / APEC GN=ribB PE=3 SV=1	0	4.001	6.45161	1	1	1	1	217	23.3	5.01	Not Found	Not Found	Not Found	Not Found	Not Found	Not Found	Not Found	Not Found	Not Found	Not Found	Not Found	Not Found	Not Found	Not Found	Not Found	Not Found	Not Found	Not Found	Not Found	Not Found	Not Found	Not Found	Not Found	Not Found	High	Not Found	Not Found	Not Found	Not Found	Not Found	Not Found	Not Found	Not Found	Not Found	Not Found
FALSE	High	Master Protein	P17117	Oxygen-insensitive NADPH nitroreductase OS=Escherichia coli (strain K12) GN=nfsA PE=1 SV=2	0.01	1.723	5.83333	1	1	1	1	240	26.8	6.93	Not Found	Not Found	Not Found	Not Found	Not Found	Not Found	Not Found	Not Found	Not Found	Not Found	Not Found	Not Found	Not Found	Not Found	Not Found	Not Found	Not Found	Not Found	Not Found	Not Found	Not Found	Not Found	Not Found	Not Found	High	Not Found	Not Found	Not Found	Not Found	Not Found	Not Found	Not Found	Not Found	Not Found	Not Found
FALSE	High	Master Protein	B1LM58	6-phosphogluconolactonase OS=Escherichia coli (strain SMS-3-5 / SECEC) GN=pgl PE=3 SV=1	0	9.384	5.74018	1	10	1	1	331	36.3	5.27	Not Found	Not Found	Not Found	Not Found	Not Found	Not Found	Not Found	Not Found	Not Found	Not Found	Not Found	Not Found	Not Found	Not Found	Not Found	High	Not Found	High	Not Found	High	Not Found	Not Found	High	High	Not Found	Not Found	Not Found	Not Found	Not Found	Not Found	Not Found	Not Found	Not Found	Not Found	Not Found
FALSE	High	Master Protein	B4F1I6	50S ribosomal protein L23 OS=Proteus mirabilis (strain HI4320) GN=rplW PE=3 SV=1	0.001	2.438	18	1	1	1	1	100	11.2	9.94	Not Found	Not Found	Not Found	Not Found	Not Found	Not Found	Not Found	Not Found	Not Found	Not Found	Not Found	Not Found	Not Found	Not Found	Not Found	Not Found	Not Found	Not Found	Not Found	Not Found	Not Found	High	Not Found	Not Found	Not Found	Not Found	Not Found	Not Found	Not Found	Not Found	Not Found	Not Found	Not Found	Not Found	Not Found
FALSE	High	Master Protein	A9MI38	Cell division protein ZapB OS=Salmonella arizonae (strain ATCC BAA-731 / CDC346-86 / RSK2980) GN=zapB PE=3 SV=1	0	11.672	13.9241	1	41	1	1	79	9.3	4.56	Not Found	Not Found	Not Found	Not Found	Not Found	Not Found	Not Found	Not Found	Not Found	Not Found	Not Found	Not Found	Not Found	High	Not Found	Not Found	High	High	High	High	High	High	Not Found	High	High	Not Found	Not Found	Not Found	Not Found	Not Found	Not Found	Not Found	Not Found	Not Found	Not Found
FALSE	High	Master Protein	P08390	USG-1 protein OS=Escherichia coli (strain K12) GN=usg PE=1 SV=1	0	2.942	4.45104	1	1	1	1	337	36.3	4.48	Not Found	Not Found	Not Found	Not Found	Not Found	Not Found	Not Found	Not Found	Not Found	Not Found	Not Found	Not Found	Not Found	Not Found	Not Found	Not Found	Not Found	Not Found	Not Found	High	Not Found	Not Found	Not Found	Not Found	Not Found	Not Found	Not Found	Not Found	Not Found	Not Found	Not Found	Not Found	Not Found	Not Found	Not Found
FALSE	High	Master Protein	B3PIG8	Thiazole synthase OS=Cellvibrio japonicus (strain Ueda107) GN=thiG PE=3 SV=1	0.01	1.697	9.4697	1	1	1	1	264	29.1	6	Not Found	Not Found	Not Found	Not Found	Not Found	Not Found	Not Found	Not Found	Not Found	Not Found	Not Found	Not Found	Not Found	Not Found	Not Found	Not Found	Not Found	Not Found	Not Found	Not Found	Not Found	Not Found	Not Found	Not Found	High	Not Found	Not Found	Not Found	Not Found	Not Found	Not Found	Not Found	Not Found	Not Found	Not Found
FALSE	High	Master Protein	A6TYV3	Nucleoid-associated protein SaurJH1_0513 OS=Staphylococcus aureus (strain JH1) GN=SaurJH1_0513 PE=3 SV=1	0	4.172	17.1429	1	4	1	1	105	11.6	5.53	Not Found	Not Found	Not Found	High	Not Found	Not Found	Not Found	Not Found	Not Found	Not Found	High	Not Found	Not Found	Not Found	Not Found	Not Found	Not Found	Not Found	Not Found	Not Found	Not Found	Not Found	Not Found	Not Found	Not Found	Not Found	Not Found	Not Found	Not Found	Not Found	Not Found	Not Found	Not Found	Not Found	Not Found
FALSE	High	Master Protein	P0A284	PTS system glucose-specific EIIA component OS=Salmonella typhi GN=crr PE=1 SV=2	0	4.5	8.28402	1	4	1	1	169	18.2	4.84	Not Found	Not Found	Not Found	Not Found	Not Found	Not Found	Not Found	Not Found	Not Found	Not Found	Not Found	Not Found	Not Found	Not Found	Not Found	Not Found	Not Found	Not Found	Not Found	Not Found	High	Not Found	Not Found	Not Found	High	Not Found	Not Found	Not Found	Not Found	Not Found	Not Found	Not Found	Not Found	Not Found	Not Found
FALSE	High	Master Protein	P0CX24	60S ribosomal protein L20-B OS=Saccharomyces cerevisiae (strain ATCC 204508 / S288c) GN=RPL20B PE=1 SV=1	0	5.022	6.39535	1	5	1	1	172	20.4	10.3	High	Not Found	Not Found	High	Not Found	Not Found	Not Found	Not Found	Not Found	High	Not Found	Not Found	Not Found	Not Found	Not Found	Not Found	Not Found	Not Found	Not Found	Not Found	Not Found	Not Found	Not Found	Not Found	Not Found	Not Found	Not Found	Not Found	Not Found	Not Found	Not Found	Not Found	Not Found	Not Found	Not Found
FALSE	High	Master Protein	P45599	Ferric uptake regulation protein OS=Klebsiella pneumoniae GN=fur PE=1 SV=2	0	6.312	13.5484	1	6	1	1	155	17.8	6.68	Not Found	Not Found	Not Found	Not Found	Not Found	Not Found	Not Found	Not Found	Not Found	Not Found	Not Found	Not Found	Not Found	High	Not Found	Not Found	Not Found	Not Found	Not Found	Not Found	High	Not Found	Not Found	High	High	Not Found	Not Found	Not Found	Not Found	Not Found	Not Found	Not Found	Not Found	Not Found	Not Found
FALSE	High	Master Protein	P64584	Uncharacterized protein YqjD OS=Shigella flexneri GN=yqjD PE=3 SV=1	0	13.967	15.8416	1	4	1	1	101	11	9.09	Not Found	Not Found	Not Found	Not Found	Not Found	Not Found	Not Found	Not Found	Not Found	Not Found	Not Found	Not Found	Not Found	Not Found	Not Found	Not Found	Not Found	Not Found	Not Found	High	High	Not Found	High	High	Not Found	Not Found	Not Found	Not Found	Not Found	Not Found	Not Found	Not Found	Not Found	Not Found	Not Found
FALSE	High	Master Protein	P0AG27	Uncharacterized protein YibN OS=Escherichia coli (strain K12) GN=yibN PE=1 SV=1	0.002	2.21	9.09091	1	3	1	1	143	15.6	9.33	Not Found	Not Found	Not Found	Not Found	Not Found	Not Found	Not Found	Not Found	Not Found	Not Found	Not Found	Not Found	Not Found	Not Found	Not Found	Not Found	Not Found	Not Found	Not Found	Not Found	Not Found	Not Found	Not Found	Not Found	High	Not Found	Not Found	Not Found	Not Found	Not Found	Not Found	Not Found	Not Found	Not Found	Not Found
FALSE	High	Master Protein	A1AE61	Peptidase B OS=Escherichia coli O1:K1 / APEC GN=pepB PE=3 SV=1	0.002	2.027	3.98126	1	1	1	1	427	46.2	5.77	Not Found	Not Found	Not Found	Not Found	Not Found	Not Found	Not Found	Not Found	Not Found	Not Found	Not Found	Not Found	Not Found	Not Found	Not Found	Not Found	Not Found	Not Found	Not Found	Not Found	Not Found	Not Found	Not Found	Not Found	High	Not Found	Not Found	Not Found	Not Found	Not Found	Not Found	Not Found	Not Found	Not Found	Not Found
FALSE	High	Master Protein	Q9VW15	Histone-lysine N-methyltransferase ash1 OS=Drosophila melanogaster GN=ash1 PE=1 SV=3	0.01	1.693	0.359389	1	3	1	1	2226	246.1	9.57	Not Found	Not Found	Not Found	Not Found	Not Found	Not Found	Not Found	Not Found	Not Found	Not Found	Not Found	Not Found	Not Found	Not Found	Not Found	Not Found	Not Found	Not Found	High	High	Not Found	Not Found	Not Found	Not Found	Not Found	Not Found	Not Found	Not Found	Not Found	Not Found	Not Found	Not Found	Not Found	Not Found	Not Found
FALSE	High	Master Protein	A7ZMV4	RNA chaperone ProQ OS=Escherichia coli O139:H28 (strain E24377A / ETEC) GN=proQ PE=3 SV=1	0	4.504	4.31034	1	6	1	1	232	25.8	9.55	Not Found	Not Found	Not Found	Not Found	Not Found	Not Found	Not Found	Not Found	Not Found	Not Found	Not Found	Not Found	Not Found	High	Not Found	Not Found	Not Found	High	Not Found	High	High	Not Found	Not Found	High	High	Not Found	Not Found	Not Found	Not Found	Not Found	Not Found	Not Found	Not Found	Not Found	Not Found
FALSE	High	Master Protein	A6QIX2	Probable DNA-directed RNA polymerase subunit delta OS=Staphylococcus aureus (strain Newman) GN=rpoE PE=3 SV=1	0	7.118	7.38636	1	2	1	1	176	20.9	3.76	Not Found	Not Found	Not Found	High	Not Found	Not Found	Not Found	Not Found	Not Found	Not Found	Not Found	Not Found	Not Found	Not Found	Not Found	Not Found	Not Found	Not Found	Not Found	Not Found	Not Found	Not Found	Not Found	Not Found	Not Found	Not Found	Not Found	Not Found	Not Found	Not Found	Not Found	Not Found	Not Found	Not Found	Not Found
FALSE	High	Master Protein	Q5HE98	ATP synthase epsilon chain OS=Staphylococcus aureus (strain COL) GN=atpC PE=3 SV=1	0.002	2.221	13.4328	1	1	1	1	134	14.8	5.86	Not Found	Not Found	Not Found	High	Not Found	Not Found	Not Found	Not Found	Not Found	Not Found	Not Found	Not Found	Not Found	Not Found	Not Found	Not Found	Not Found	Not Found	Not Found	Not Found	Not Found	Not Found	Not Found	Not Found	Not Found	Not Found	Not Found	Not Found	Not Found	Not Found	Not Found	Not Found	Not Found	Not Found	Not Found
FALSE	High	Master Protein	P0A9Q9	Aspartate-semialdehyde dehydrogenase OS=Escherichia coli (strain K12) GN=asd PE=1 SV=1	0	3.342	4.35967	1	1	1	1	367	40	5.58	Not Found	Not Found	Not Found	Not Found	Not Found	Not Found	Not Found	Not Found	Not Found	Not Found	Not Found	Not Found	Not Found	Not Found	Not Found	Not Found	Not Found	High	Not Found	Not Found	Not Found	Not Found	Not Found	Not Found	Not Found	Not Found	Not Found	Not Found	Not Found	Not Found	Not Found	Not Found	Not Found	Not Found	Not Found
FALSE	High	Master Protein	A8Z216	50S ribosomal protein L33 2 OS=Staphylococcus aureus (strain USA300 / TCH1516) GN=rpmG2 PE=3 SV=1	0	4.995	25	1	2	1	1	52	6.3	9.73	Not Found	Not Found	Not Found	High	Not Found	Not Found	Not Found	Not Found	Not Found	Not Found	Not Found	Not Found	Not Found	Not Found	Not Found	Not Found	Not Found	Not Found	Not Found	Not Found	Not Found	Not Found	Not Found	Not Found	Not Found	Not Found	Not Found	Not Found	Not Found	Not Found	Not Found	Not Found	Not Found	Not Found	Not Found
FALSE	High	Master Protein	O18964	Synaptojanin-1 (Fragment) OS=Bos taurus GN=SYNJ1 PE=1 SV=2	0	3.756	1.5861	1	2	1	1	1324	146.5	7.58	Not Found	Not Found	Not Found	Not Found	Not Found	Not Found	Not Found	Not Found	Not Found	Not Found	Not Found	Not Found	Not Found	Not Found	Not Found	Not Found	Not Found	Not Found	Not Found	Not Found	Not Found	High	Not Found	Not Found	Not Found	Not Found	Not Found	Not Found	Not Found	Not Found	Not Found	Not Found	Not Found	Not Found	Not Found
FALSE	High	Master Protein	P63796	ATP-dependent protease ATPase subunit HslU OS=Staphylococcus aureus (strain Mu50 / ATCC 700699) GN=hslU PE=3 SV=1	0.008	1.913	2.99786	1	1	1	1	467	52.3	5.31	Not Found	Not Found	Not Found	High	Not Found	Not Found	Not Found	Not Found	Not Found	Not Found	Not Found	Not Found	Not Found	Not Found	Not Found	Not Found	Not Found	Not Found	Not Found	Not Found	Not Found	Not Found	Not Found	Not Found	Not Found	Not Found	Not Found	Not Found	Not Found	Not Found	Not Found	Not Found	Not Found	Not Found	Not Found
FALSE	High	Master Protein	Q3YVW4	Uncharacterized protein YibT OS=Shigella sonnei (strain Ss046) GN=yibT PE=4 SV=1	0.002	2.111	18.8406	1	1	1	1	69	8	9.41	Not Found	Not Found	Not Found	Not Found	Not Found	Not Found	Not Found	Not Found	Not Found	Not Found	Not Found	Not Found	Not Found	Not Found	Not Found	Not Found	Not Found	Not Found	Not Found	Not Found	Not Found	Not Found	Not Found	Not Found	High	Not Found	Not Found	Not Found	Not Found	Not Found	Not Found	Not Found	Not Found	Not Found	Not Found
FALSE	High	Master Protein	P37194	Outer membrane protein slp OS=Escherichia coli (strain K12) GN=slp PE=1 SV=1	0	7.174	9.57447	1	5	1	1	188	21	7.42	Not Found	Not Found	Not Found	Not Found	Not Found	Not Found	Not Found	Not Found	Not Found	Not Found	Not Found	Not Found	Not Found	Not Found	Not Found	Not Found	Not Found	Not Found	High	Not Found	High	Not Found	Not Found	Not Found	High	Not Found	Not Found	Not Found	Not Found	Not Found	Not Found	Not Found	Not Found	Not Found	Not Found
FALSE	High	Master Protein	Q2YTA0	Valine--tRNA ligase OS=Staphylococcus aureus (strain bovine RF122 / ET3-1) GN=valS PE=3 SV=1	0	4.407	1.48402	1	2	1	1	876	101.7	5.1	Not Found	Not Found	Not Found	Not Found	Not Found	Not Found	Not Found	Not Found	Not Found	Not Found	High	Not Found	Not Found	Not Found	Not Found	Not Found	Not Found	Not Found	Not Found	Not Found	Not Found	Not Found	Not Found	Not Found	Not Found	Not Found	Not Found	Not Found	Not Found	Not Found	Not Found	Not Found	Not Found	Not Found	Not Found
FALSE	High	Master Protein	P09394	Glycerophosphodiester phosphodiesterase, periplasmic OS=Escherichia coli (strain K12) GN=glpQ PE=1 SV=2	0	2.7	3.63128	1	2	1	1	358	40.8	5.6	Not Found	Not Found	Not Found	Not Found	Not Found	Not Found	Not Found	Not Found	Not Found	Not Found	Not Found	Not Found	Not Found	Not Found	Not Found	Not Found	Not Found	Not Found	Not Found	Not Found	High	Not Found	Not Found	Not Found	High	Not Found	Not Found	Not Found	Not Found	Not Found	Not Found	Not Found	Not Found	Not Found	Not Found
FALSE	High	Master Protein	Q2YXW9	Large-conductance mechanosensitive channel OS=Staphylococcus aureus (strain bovine RF122 / ET3-1) GN=mscL PE=3 SV=1	0	2.998	16.6667	1	1	1	1	120	13.6	5.07	Not Found	Not Found	Not Found	Not Found	High	Not Found	Not Found	Not Found	Not Found	Not Found	Not Found	Not Found	Not Found	Not Found	Not Found	Not Found	Not Found	Not Found	Not Found	Not Found	Not Found	Not Found	Not Found	Not Found	Not Found	Not Found	Not Found	Not Found	Not Found	Not Found	Not Found	Not Found	Not Found	Not Found	Not Found
FALSE	High	Master Protein	P02666	Beta-casein OS=Bos taurus GN=CSN2 PE=1 SV=2	0	7.807	7.14286	1	2	1	1	224	25.1	5.35	High	Not Found	Not Found	Not Found	Not Found	Not Found	Not Found	Not Found	Not Found	High	Not Found	Not Found	Not Found	Not Found	Not Found	Not Found	Not Found	Not Found	Not Found	Not Found	Not Found	Not Found	Not Found	Not Found	Not Found	Not Found	Not Found	Not Found	Not Found	Not Found	Not Found	Not Found	Not Found	Not Found	Not Found
FALSE	High	Master Protein	B1LAB2	Nucleoside-triphosphatase THEP1 OS=Thermotoga sp. (strain RQ2) GN=TRQ2_0909 PE=3 SV=1	0.008	1.868	7.47126	1	1	1	1	174	20	9.16	Not Found	Not Found	Not Found	Not Found	Not Found	Not Found	Not Found	Not Found	Not Found	Not Found	Not Found	Not Found	Not Found	Not Found	Not Found	Not Found	Not Found	Not Found	Not Found	Not Found	High	Not Found	Not Found	Not Found	Not Found	Not Found	Not Found	Not Found	Not Found	Not Found	Not Found	Not Found	Not Found	Not Found	Not Found
FALSE	High	Master Protein	P0AF72	Uncharacterized protein YjeI OS=Shigella flexneri GN=yjeI PE=3 SV=1	0	3.763	16.2393	1	1	1	1	117	12	5.78	Not Found	Not Found	Not Found	Not Found	Not Found	Not Found	Not Found	Not Found	Not Found	Not Found	Not Found	Not Found	Not Found	Not Found	Not Found	Not Found	Not Found	Not Found	Not Found	Not Found	Not Found	Not Found	Not Found	Not Found	High	Not Found	Not Found	Not Found	Not Found	Not Found	Not Found	Not Found	Not Found	Not Found	Not Found
FALSE	High	Master Protein	P48855	40S ribosomal protein S14 OS=Procambarus clarkii GN=RPS14 PE=2 SV=1	0	3.429	8.60927	1	4	1	1	151	16.3	9.99	High	Not Found	Not Found	High	Not Found	Not Found	Not Found	Not Found	Not Found	High	Not Found	Not Found	Not Found	Not Found	Not Found	Not Found	Not Found	Not Found	Not Found	Not Found	Not Found	Not Found	Not Found	Not Found	Not Found	Not Found	Not Found	Not Found	Not Found	Not Found	Not Found	Not Found	Not Found	Not Found	Not Found
FALSE	High	Master Protein	P22943	12 kDa heat shock protein OS=Saccharomyces cerevisiae (strain ATCC 204508 / S288c) GN=HSP12 PE=1 SV=1	0.001	2.362	15.5963	1	1	1	1	109	11.7	5.38	Not Found	Not Found	Not Found	High	Not Found	Not Found	Not Found	Not Found	Not Found	Not Found	Not Found	Not Found	Not Found	Not Found	Not Found	Not Found	Not Found	Not Found	Not Found	Not Found	Not Found	Not Found	Not Found	Not Found	Not Found	Not Found	Not Found	Not Found	Not Found	Not Found	Not Found	Not Found	Not Found	Not Found	Not Found
FALSE	High	Master Protein	A7X4U4	ATP synthase gamma chain OS=Staphylococcus aureus (strain Mu3 / ATCC 700698) GN=atpG PE=3 SV=1	0	5.424	4.16667	1	3	1	1	288	32.1	6.05	Not Found	Not Found	Not Found	High	Not Found	Not Found	Not Found	Not Found	Not Found	High	Not Found	Not Found	Not Found	Not Found	Not Found	Not Found	Not Found	Not Found	Not Found	Not Found	Not Found	Not Found	Not Found	Not Found	Not Found	Not Found	Not Found	Not Found	Not Found	Not Found	Not Found	Not Found	Not Found	Not Found	Not Found
FALSE	High	Master Protein	P67371	DegV domain-containing protein SA1258 OS=Staphylococcus aureus (strain N315) GN=SA1258 PE=1 SV=1	0	8.48	6.81004	1	4	1	1	279	30.7	5.91	Not Found	Not Found	Not Found	Not Found	Not Found	Not Found	Not Found	Not Found	Not Found	Not Found	High	Not Found	Not Found	Not Found	Not Found	Not Found	Not Found	Not Found	Not Found	Not Found	Not Found	Not Found	Not Found	Not Found	Not Found	Not Found	Not Found	Not Found	Not Found	Not Found	Not Found	Not Found	Not Found	Not Found	Not Found
FALSE	High	Master Protein	P37903	Universal stress protein F OS=Escherichia coli (strain K12) GN=uspF PE=1 SV=2	0	9.507	11.1111	1	3	1	1	144	16	5.96	Not Found	Not Found	Not Found	Not Found	Not Found	Not Found	Not Found	Not Found	Not Found	Not Found	Not Found	Not Found	Not Found	Not Found	Not Found	Not Found	Not Found	Not Found	Not Found	High	Not Found	Not Found	High	High	Not Found	Not Found	Not Found	Not Found	Not Found	Not Found	Not Found	Not Found	Not Found	Not Found	Not Found
FALSE	High	Master Protein	P35340	Alkyl hydroperoxide reductase subunit F OS=Escherichia coli (strain K12) GN=ahpF PE=1 SV=2	0	3.246	3.45489	1	1	1	1	521	56.1	5.68	Not Found	Not Found	Not Found	Not Found	Not Found	Not Found	Not Found	Not Found	Not Found	Not Found	Not Found	Not Found	Not Found	Not Found	Not Found	Not Found	Not Found	Not Found	Not Found	Not Found	Not Found	Not Found	Not Found	Not Found	High	Not Found	Not Found	Not Found	Not Found	Not Found	Not Found	Not Found	Not Found	Not Found	Not Found
FALSE	High	Master Protein	P58229	Probable glutamate/gamma-aminobutyrate antiporter OS=Escherichia coli O157:H7 GN=gadC PE=3 SV=1	0	2.523	1.76125	1	1	1	1	511	55.1	8.65	Not Found	Not Found	Not Found	Not Found	Not Found	Not Found	Not Found	Not Found	Not Found	Not Found	Not Found	Not Found	Not Found	Not Found	Not Found	Not Found	Not Found	Not Found	Not Found	Not Found	Not Found	Not Found	Not Found	Not Found	High	Not Found	Not Found	Not Found	Not Found	Not Found	Not Found	Not Found	Not Found	Not Found	Not Found
FALSE	High	Master Protein	Q2NV79	ATP-dependent Clp protease proteolytic subunit OS=Sodalis glossinidius (strain morsitans) GN=clpP PE=3 SV=2	0	15.721	11.3402	1	27	1	1	194	21.7	5.87	Not Found	Not Found	Not Found	Not Found	Not Found	Not Found	Not Found	Not Found	Not Found	Not Found	Not Found	Not Found	Not Found	High	Not Found	Not Found	High	High	High	High	High	High	Not Found	High	High	Not Found	Not Found	Not Found	Not Found	Not Found	Not Found	Not Found	Not Found	Not Found	Not Found
FALSE	High	Master Protein	P08839	Phosphoenolpyruvate-protein phosphotransferase OS=Escherichia coli (strain K12) GN=ptsI PE=1 SV=1	0	3.401	2.43478	1	1	1	1	575	63.5	4.87	Not Found	Not Found	Not Found	Not Found	Not Found	Not Found	Not Found	Not Found	Not Found	Not Found	Not Found	Not Found	Not Found	Not Found	Not Found	Not Found	Not Found	Not Found	Not Found	High	Not Found	Not Found	Not Found	Not Found	Not Found	Not Found	Not Found	Not Found	Not Found	Not Found	Not Found	Not Found	Not Found	Not Found	Not Found
FALSE	High	Master Protein	A7FGQ6	NADH-quinone oxidoreductase subunit B OS=Yersinia pseudotuberculosis serotype O:1b (strain IP 31758) GN=nuoB PE=3 SV=1	0	2.684	6.1674	1	1	1	1	227	25.8	6.13	Not Found	Not Found	Not Found	Not Found	Not Found	Not Found	Not Found	Not Found	Not Found	Not Found	Not Found	Not Found	Not Found	Not Found	Not Found	Not Found	Not Found	Not Found	Not Found	Not Found	Not Found	High	Not Found	Not Found	Not Found	Not Found	Not Found	Not Found	Not Found	Not Found	Not Found	Not Found	Not Found	Not Found	Not Found
FALSE	High	Master Protein	Q08860	Flagellin OS=Shigella flexneri GN=fliC PE=3 SV=1	0.01	1.724	3.81818	1	2	1	1	550	56.6	4.77	Not Found	Not Found	Not Found	Not Found	Not Found	Not Found	Not Found	Not Found	Not Found	Not Found	Not Found	Not Found	Not Found	Not Found	Not Found	Not Found	Not Found	Not Found	Not Found	Not Found	Not Found	Not Found	Not Found	Not Found	High	Not Found	Not Found	Not Found	Not Found	Not Found	Not Found	Not Found	Not Found	Not Found	Not Found
FALSE	High	Master Protein	A4WF25	Probable cytosol aminopeptidase OS=Enterobacter sp. (strain 638) GN=pepA PE=3 SV=1	0	3.233	4.77137	1	2	1	1	503	54.8	7.23	Not Found	Not Found	Not Found	Not Found	Not Found	Not Found	Not Found	Not Found	Not Found	Not Found	Not Found	Not Found	Not Found	Not Found	Not Found	Not Found	Not Found	Not Found	Not Found	High	Not Found	Not Found	Not Found	Not Found	Not Found	Not Found	Not Found	Not Found	Not Found	Not Found	Not Found	Not Found	Not Found	Not Found	Not Found
FALSE	High	Master Protein	B4EXM0	30S ribosomal protein S9 OS=Proteus mirabilis (strain HI4320) GN=rpsI PE=3 SV=1	0	3.128	10.7692	1	5	1	1	130	14.7	11.09	Not Found	Not Found	Not Found	Not Found	Not Found	Not Found	Not Found	Not Found	Not Found	Not Found	Not Found	Not Found	Not Found	Not Found	Not Found	High	High	Not Found	Not Found	Not Found	High	High	High	Not Found	Not Found	Not Found	Not Found	Not Found	Not Found	Not Found	Not Found	Not Found	Not Found	Not Found	Not Found
FALSE	High	Master Protein	Q2YVL6	Inosine-5'-monophosphate dehydrogenase OS=Staphylococcus aureus (strain bovine RF122 / ET3-1) GN=guaB PE=3 SV=1	0	3.411	2.66393	1	2	1	1	488	52.8	5.88	Not Found	Not Found	Not Found	High	Not Found	Not Found	Not Found	Not Found	Not Found	Not Found	Not Found	Not Found	Not Found	Not Found	Not Found	Not Found	Not Found	Not Found	Not Found	Not Found	Not Found	Not Found	Not Found	Not Found	Not Found	Not Found	Not Found	Not Found	Not Found	Not Found	Not Found	Not Found	Not Found	Not Found	Not Found
FALSE	High	Master Protein	P42630	L-serine dehydratase TdcG OS=Escherichia coli (strain K12) GN=tdcG PE=1 SV=4	0	5.416	4.18502	1	9	1	1	454	48.5	6.16	Not Found	Not Found	Not Found	Not Found	Not Found	Not Found	Not Found	Not Found	Not Found	Not Found	Not Found	Not Found	Not Found	Not Found	Not Found	Not Found	Not Found	Not Found	High	High	Not Found	Not Found	Not Found	High	High	Not Found	Not Found	Not Found	Not Found	Not Found	Not Found	Not Found	Not Found	Not Found	Not Found
FALSE	High	Master Protein	P0A1Y5	NADH-quinone oxidoreductase subunit G OS=Salmonella typhi GN=nuoG PE=3 SV=2	0.002	2.258	1.54185	1	1	1	1	908	100	6.18	Not Found	Not Found	Not Found	Not Found	Not Found	Not Found	Not Found	Not Found	Not Found	Not Found	Not Found	Not Found	Not Found	Not Found	Not Found	Not Found	Not Found	Not Found	Not Found	Not Found	Not Found	Not Found	Not Found	Not Found	High	Not Found	Not Found	Not Found	Not Found	Not Found	Not Found	Not Found	Not Found	Not Found	Not Found
FALSE	High	Master Protein	A8Z0D7	2-succinyl-5-enolpyruvyl-6-hydroxy-3-cyclohexene-1-carboxylate synthase OS=Staphylococcus aureus (strain USA300 / TCH1516) GN=menD PE=3 SV=1	0.008	1.893	2.693	1	1	1	1	557	63	6.29	Not Found	Not Found	Not Found	Not Found	Not Found	Not Found	Not Found	Not Found	Not Found	Not Found	High	Not Found	Not Found	Not Found	Not Found	Not Found	Not Found	Not Found	Not Found	Not Found	Not Found	Not Found	Not Found	Not Found	Not Found	Not Found	Not Found	Not Found	Not Found	Not Found	Not Found	Not Found	Not Found	Not Found	Not Found
FALSE	High	Master Protein	P67593	Tryptophan--tRNA ligase OS=Staphylococcus aureus (strain N315) GN=trpS PE=1 SV=1	0	4.541	3.34347	1	5	1	1	329	36.9	7.88	Not Found	Not Found	Not Found	High	Not Found	Not Found	Not Found	Not Found	Not Found	High	Not Found	Not Found	Not Found	Not Found	Not Found	Not Found	Not Found	Not Found	Not Found	Not Found	Not Found	Not Found	Not Found	Not Found	Not Found	Not Found	Not Found	Not Found	Not Found	Not Found	Not Found	Not Found	Not Found	Not Found	Not Found
FALSE	High	Master Protein	B2GD23	50S ribosomal protein L19 OS=Lactobacillus fermentum (strain NBRC 3956 / LMG 18251) GN=rplS PE=3 SV=1	0	3.255	9.2437	1	6	1	1	119	13.7	11.33	Not Found	High	High	High	Not Found	Not Found	High	High	Not Found	Not Found	High	Not Found	Not Found	Not Found	Not Found	Not Found	Not Found	Not Found	Not Found	Not Found	Not Found	Not Found	Not Found	Not Found	Not Found	Not Found	Not Found	Not Found	Not Found	Not Found	Not Found	Not Found	Not Found	Not Found	Not Found
FALSE	High	Master Protein	P19926	Glucose-1-phosphatase OS=Escherichia coli (strain K12) GN=agp PE=1 SV=1	0.001	2.447	4.11622	1	2	1	1	413	45.7	5.73	Not Found	Not Found	Not Found	Not Found	Not Found	Not Found	Not Found	Not Found	Not Found	Not Found	Not Found	Not Found	Not Found	Not Found	Not Found	Not Found	Not Found	Not Found	High	Not Found	Not Found	Not Found	Not Found	Not Found	High	Not Found	Not Found	Not Found	Not Found	Not Found	Not Found	Not Found	Not Found	Not Found	Not Found
FALSE	High	Master Protein	A6TGC1	ATP-dependent protease ATPase subunit HslU OS=Klebsiella pneumoniae subsp. pneumoniae (strain ATCC 700721 / MGH 78578) GN=hslU PE=3 SV=1	0	7.14	3.15315	1	1	1	1	444	49.7	5.47	Not Found	Not Found	Not Found	Not Found	Not Found	Not Found	Not Found	Not Found	Not Found	Not Found	Not Found	Not Found	Not Found	Not Found	Not Found	Not Found	Not Found	Not Found	Not Found	Not Found	Not Found	Not Found	Not Found	Not Found	High	Not Found	Not Found	Not Found	Not Found	Not Found	Not Found	Not Found	Not Found	Not Found	Not Found
FALSE	High	Master Protein	P65828	Hypoxanthine-guanine phosphoribosyltransferase OS=Staphylococcus aureus (strain MW2) GN=hpt PE=3 SV=1	0.002	2.084	5.02793	1	6	1	1	179	20.1	5.19	Not Found	Not Found	Not Found	High	Not Found	Not Found	High	High	Not Found	High	Not Found	Not Found	Not Found	Not Found	Not Found	Not Found	Not Found	Not Found	Not Found	Not Found	Not Found	Not Found	Not Found	Not Found	Not Found	Not Found	Not Found	Not Found	Not Found	Not Found	Not Found	Not Found	Not Found	Not Found	Not Found
FALSE	High	Master Protein	P0AE55	Putative peroxiredoxin bcp OS=Shigella flexneri GN=bcp PE=3 SV=1	0.002	2.054	9.61538	1	1	1	1	156	17.6	5.24	Not Found	Not Found	Not Found	Not Found	Not Found	Not Found	Not Found	Not Found	Not Found	Not Found	Not Found	Not Found	Not Found	Not Found	Not Found	Not Found	Not Found	Not Found	Not Found	Not Found	Not Found	Not Found	Not Found	Not Found	High	Not Found	Not Found	Not Found	Not Found	Not Found	Not Found	Not Found	Not Found	Not Found	Not Found
FALSE	High	Master Protein	P0A9S1	Lactaldehyde reductase OS=Escherichia coli (strain K12) GN=fucO PE=1 SV=2	0	3.036	3.9267	1	1	1	1	382	40.5	5.27	Not Found	Not Found	Not Found	Not Found	Not Found	Not Found	Not Found	Not Found	Not Found	Not Found	Not Found	Not Found	Not Found	Not Found	Not Found	Not Found	Not Found	Not Found	High	Not Found	Not Found	Not Found	Not Found	Not Found	Not Found	Not Found	Not Found	Not Found	Not Found	Not Found	Not Found	Not Found	Not Found	Not Found	Not Found
FALSE	High	Master Protein	P0ADA4	Murein hydrolase activator NlpD OS=Shigella flexneri GN=nlpD PE=3 SV=1	0	2.99	4.74934	1	1	1	1	379	40.1	9.51	Not Found	Not Found	Not Found	Not Found	Not Found	Not Found	Not Found	Not Found	Not Found	Not Found	Not Found	Not Found	Not Found	Not Found	Not Found	Not Found	Not Found	Not Found	Not Found	Not Found	High	Not Found	Not Found	Not Found	Not Found	Not Found	Not Found	Not Found	Not Found	Not Found	Not Found	Not Found	Not Found	Not Found	Not Found
FALSE	High	Master Protein	A8AL48	Protein FdhE homolog OS=Citrobacter koseri (strain ATCC BAA-895 / CDC 4225-83 / SGSC4696) GN=fdhE PE=3 SV=1	0.001	2.305	3.8835	1	1	1	1	309	34.9	5.35	Not Found	Not Found	Not Found	Not Found	Not Found	Not Found	Not Found	Not Found	Not Found	Not Found	Not Found	Not Found	Not Found	Not Found	Not Found	Not Found	Not Found	Not Found	Not Found	High	Not Found	Not Found	Not Found	Not Found	Not Found	Not Found	Not Found	Not Found	Not Found	Not Found	Not Found	Not Found	Not Found	Not Found	Not Found
FALSE	High	Master Protein	P0AEV0	Chaperone protein Skp OS=Shigella flexneri GN=skp PE=3 SV=1	0	4.78	7.45342	1	3	1	1	161	17.7	9.7	Not Found	Not Found	Not Found	Not Found	Not Found	Not Found	Not Found	Not Found	Not Found	Not Found	Not Found	Not Found	Not Found	Not Found	Not Found	Not Found	Not Found	Not Found	High	Not Found	Not Found	Not Found	Not Found	Not Found	High	Not Found	Not Found	Not Found	Not Found	Not Found	Not Found	Not Found	Not Found	Not Found	Not Found
FALSE	High	Master Protein	P34955	Alpha-1-antiproteinase OS=Bos taurus GN=SERPINA1 PE=1 SV=1	0	18.422	4.08654	1	66	1	1	416	46.1	6.52	High	High	High	High	High	High	High	High	High	High	High	High	High	Not Found	Not Found	Not Found	Not Found	High	Not Found	High	High	Not Found	Not Found	Not Found	High	High	Not Found	High	High	High	High	High	High	Not Found	High
FALSE	High	Master Protein	A1JS13	50S ribosomal protein L18 OS=Yersinia enterocolitica serotype O:8 / biotype 1B (strain NCTC 13174 / 8081) GN=rplR PE=3 SV=1	0	6.547	12.8205	1	2	1	1	117	12.8	10.62	Not Found	Not Found	Not Found	Not Found	Not Found	Not Found	Not Found	Not Found	Not Found	Not Found	Not Found	Not Found	Not Found	Not Found	Not Found	Not Found	Not Found	Not Found	High	Not Found	Not Found	High	Not Found	Not Found	Not Found	Not Found	Not Found	Not Found	Not Found	Not Found	Not Found	Not Found	Not Found	Not Found	Not Found
FALSE	High	Master Protein	B2VH06	4-hydroxy-tetrahydrodipicolinate reductase OS=Erwinia tasmaniensis (strain DSM 17950 / CIP 109463 / Et1/99) GN=dapB PE=3 SV=1	0.008	1.936	5.86081	1	1	1	1	273	28.9	6.07	Not Found	Not Found	Not Found	Not Found	Not Found	Not Found	Not Found	Not Found	Not Found	Not Found	Not Found	Not Found	Not Found	Not Found	Not Found	Not Found	Not Found	Not Found	Not Found	Not Found	Not Found	Not Found	Not Found	Not Found	High	Not Found	Not Found	Not Found	Not Found	Not Found	Not Found	Not Found	Not Found	Not Found	Not Found
FALSE	High	Master Protein	Q0T204	4-hydroxy-3-methylbut-2-en-1-yl diphosphate synthase (flavodoxin) OS=Shigella flexneri serotype 5b (strain 8401) GN=ispG PE=3 SV=1	0.002	2.026	4.53333	1	2	1	1	375	40.9	6.71	Not Found	Not Found	Not Found	Not Found	Not Found	Not Found	Not Found	Not Found	Not Found	Not Found	Not Found	Not Found	Not Found	Not Found	Not Found	Not Found	Not Found	Not Found	Not Found	Not Found	Not Found	Not Found	Not Found	Not Found	High	Not Found	Not Found	Not Found	Not Found	Not Found	Not Found	Not Found	Not Found	Not Found	Not Found
FALSE	High	Master Protein	P66804	Serine hydroxymethyltransferase OS=Staphylococcus aureus (strain MW2) GN=glyA PE=3 SV=1	0	5.473	2.91262	1	2	1	1	412	45.1	6.09	Not Found	Not Found	Not Found	Not Found	High	Not Found	Not Found	Not Found	Not Found	Not Found	High	Not Found	Not Found	Not Found	Not Found	Not Found	Not Found	Not Found	Not Found	Not Found	Not Found	Not Found	Not Found	Not Found	Not Found	Not Found	Not Found	Not Found	Not Found	Not Found	Not Found	Not Found	Not Found	Not Found	Not Found
FALSE	High	Master Protein	Q2FGH0	Superoxide dismutase [Mn/Fe] 1 OS=Staphylococcus aureus (strain USA300) GN=sodA PE=3 SV=1	0	7.169	6.53266	1	2	1	1	199	22.7	5.19	Not Found	Not Found	Not Found	High	Not Found	Not Found	Not Found	Not Found	Not Found	High	Not Found	Not Found	Not Found	Not Found	Not Found	Not Found	Not Found	Not Found	Not Found	Not Found	Not Found	Not Found	Not Found	Not Found	Not Found	Not Found	Not Found	Not Found	Not Found	Not Found	Not Found	Not Found	Not Found	Not Found	Not Found
FALSE	High	Master Protein	P20831	DNA gyrase subunit A OS=Staphylococcus aureus GN=gyrA PE=1 SV=3	0.001	2.39	1.34983	1	1	1	1	889	99.6	5.11	Not Found	Not Found	Not Found	High	Not Found	Not Found	Not Found	Not Found	Not Found	Not Found	Not Found	Not Found	Not Found	Not Found	Not Found	Not Found	Not Found	Not Found	Not Found	Not Found	Not Found	Not Found	Not Found	Not Found	Not Found	Not Found	Not Found	Not Found	Not Found	Not Found	Not Found	Not Found	Not Found	Not Found	Not Found
FALSE	High	Master Protein	A1JP02	Phosphoheptose isomerase OS=Yersinia enterocolitica serotype O:8 / biotype 1B (strain NCTC 13174 / 8081) GN=gmhA PE=3 SV=1	0	2.719	5.18135	1	1	1	1	193	20.9	6.21	Not Found	Not Found	Not Found	Not Found	Not Found	Not Found	Not Found	Not Found	Not Found	Not Found	Not Found	Not Found	Not Found	Not Found	Not Found	Not Found	Not Found	Not Found	Not Found	Not Found	Not Found	Not Found	Not Found	Not Found	High	Not Found	Not Found	Not Found	Not Found	Not Found	Not Found	Not Found	Not Found	Not Found	Not Found
FALSE	High	Master Protein	A6U305	Glutamyl-tRNA(Gln) amidotransferase subunit A OS=Staphylococcus aureus (strain JH1) GN=gatA PE=3 SV=1	0	4.814	3.09278	1	3	1	1	485	52.8	5.2	Not Found	High	Not Found	Not Found	Not Found	Not Found	Not Found	Not Found	Not Found	Not Found	Not Found	High	High	Not Found	Not Found	Not Found	Not Found	Not Found	Not Found	Not Found	Not Found	Not Found	Not Found	Not Found	Not Found	Not Found	Not Found	Not Found	Not Found	Not Found	Not Found	Not Found	Not Found	Not Found	Not Found
FALSE	High	Master Protein	P08065	Succinate dehydrogenase flavoprotein subunit OS=Bacillus subtilis (strain 168) GN=sdhA PE=3 SV=4	0	6.67	3.58362	1	1	1	1	586	65.1	6.15	Not Found	Not Found	Not Found	Not Found	High	Not Found	Not Found	Not Found	Not Found	Not Found	Not Found	Not Found	Not Found	Not Found	Not Found	Not Found	Not Found	Not Found	Not Found	Not Found	Not Found	Not Found	Not Found	Not Found	Not Found	Not Found	Not Found	Not Found	Not Found	Not Found	Not Found	Not Found	Not Found	Not Found	Not Found
FALSE	High	Master Protein	P00550	PTS system mannitol-specific EIICBA component OS=Escherichia coli (strain K12) GN=mtlA PE=1 SV=1	0	5.13	2.82575	1	1	1	1	637	67.9	6.49	Not Found	Not Found	Not Found	Not Found	Not Found	Not Found	Not Found	Not Found	Not Found	Not Found	Not Found	Not Found	Not Found	Not Found	Not Found	Not Found	Not Found	Not Found	Not Found	Not Found	Not Found	Not Found	Not Found	Not Found	High	Not Found	Not Found	Not Found	Not Found	Not Found	Not Found	Not Found	Not Found	Not Found	Not Found
FALSE	High	Master Protein	P63480	Alanine racemase 1 OS=Staphylococcus aureus (strain N315) GN=alr1 PE=1 SV=1	0	2.783	3.66492	1	1	1	1	382	42.8	7.11	Not Found	Not Found	Not Found	Not Found	Not Found	Not Found	Not Found	Not Found	Not Found	Not Found	High	Not Found	Not Found	Not Found	Not Found	Not Found	Not Found	Not Found	Not Found	Not Found	Not Found	Not Found	Not Found	Not Found	Not Found	Not Found	Not Found	Not Found	Not Found	Not Found	Not Found	Not Found	Not Found	Not Found	Not Found
FALSE	High	Master Protein	Q1GZ36	Protein translocase subunit SecA OS=Methylobacillus flagellatus (strain KT / ATCC 51484 / DSM 6875) GN=secA PE=3 SV=1	0	3.881	1.87225	1	4	1	1	908	102.1	5.64	Not Found	Not Found	Not Found	Not Found	Not Found	Not Found	Not Found	Not Found	Not Found	Not Found	Not Found	Not Found	Not Found	Not Found	Not Found	Not Found	Not Found	Not Found	Not Found	Not Found	High	Not Found	Not Found	High	High	Not Found	Not Found	Not Found	Not Found	Not Found	Not Found	Not Found	Not Found	Not Found	Not Found
FALSE	High	Master Protein	B7L650	N utilization substance protein B homolog OS=Escherichia coli (strain 55989 / EAEC) GN=nusB PE=3 SV=1	0	4.127	12.2302	1	1	1	1	139	15.7	7.18	Not Found	Not Found	Not Found	Not Found	Not Found	Not Found	Not Found	Not Found	Not Found	Not Found	Not Found	Not Found	Not Found	Not Found	Not Found	Not Found	Not Found	Not Found	Not Found	Not Found	Not Found	Not Found	Not Found	Not Found	High	Not Found	Not Found	Not Found	Not Found	Not Found	Not Found	Not Found	Not Found	Not Found	Not Found
FALSE	High	Master Protein	B1LJ35	Methylglyoxal synthase OS=Escherichia coli (strain SMS-3-5 / SECEC) GN=mgsA PE=3 SV=1	0	9.734	14.4737	1	2	1	1	152	16.9	6.64	Not Found	Not Found	Not Found	Not Found	Not Found	Not Found	Not Found	Not Found	Not Found	Not Found	Not Found	Not Found	Not Found	High	Not Found	Not Found	Not Found	Not Found	Not Found	High	Not Found	Not Found	Not Found	Not Found	Not Found	Not Found	Not Found	Not Found	Not Found	Not Found	Not Found	Not Found	Not Found	Not Found	Not Found
FALSE	High	Master Protein	Q2FII7	Glycine cleavage system H protein OS=Staphylococcus aureus (strain USA300) GN=gcvH PE=3 SV=1	0	4.791	13.4921	1	1	1	1	126	14.1	4.03	Not Found	Not Found	Not Found	Not Found	High	Not Found	Not Found	Not Found	Not Found	Not Found	Not Found	Not Found	Not Found	Not Found	Not Found	Not Found	Not Found	Not Found	Not Found	Not Found	Not Found	Not Found	Not Found	Not Found	Not Found	Not Found	Not Found	Not Found	Not Found	Not Found	Not Found	Not Found	Not Found	Not Found	Not Found
FALSE	High	Master Protein	Q2JV86	50S ribosomal protein L22 OS=Synechococcus sp. (strain JA-3-3Ab) GN=rplV PE=3 SV=1	0	2.811	8.94309	1	1	1	1	123	13.8	10.26	Not Found	Not Found	Not Found	High	Not Found	Not Found	Not Found	Not Found	Not Found	Not Found	Not Found	Not Found	Not Found	Not Found	Not Found	Not Found	Not Found	Not Found	Not Found	Not Found	Not Found	Not Found	Not Found	Not Found	Not Found	Not Found	Not Found	Not Found	Not Found	Not Found	Not Found	Not Found	Not Found	Not Found	Not Found
FALSE	High	Master Protein	B1J023	UPF0234 protein YajQ OS=Escherichia coli (strain ATCC 8739 / DSM 1576 / Crooks) GN=yajQ PE=3 SV=1	0	7.146	11.0429	1	3	1	1	163	18.3	6.24	Not Found	Not Found	Not Found	Not Found	Not Found	Not Found	Not Found	Not Found	Not Found	Not Found	Not Found	Not Found	Not Found	Not Found	Not Found	Not Found	Not Found	Not Found	Not Found	Not Found	High	Not Found	Not Found	Not Found	High	Not Found	Not Found	Not Found	Not Found	Not Found	Not Found	Not Found	Not Found	Not Found	Not Found
FALSE	High	Master Protein	A0KG32	Thymidylate synthase OS=Aeromonas hydrophila subsp. hydrophila (strain ATCC 7966 / DSM 30187 / JCM 1027 / KCTC 2358 / NCIMB 9240) GN=thyA PE=3 SV=1	0.001	2.498	5.30303	1	1	1	1	264	29.9	5.59	Not Found	Not Found	Not Found	Not Found	Not Found	Not Found	Not Found	Not Found	Not Found	Not Found	Not Found	Not Found	Not Found	Not Found	Not Found	Not Found	Not Found	Not Found	Not Found	Not Found	Not Found	Not Found	Not Found	Not Found	High	Not Found	Not Found	Not Found	Not Found	Not Found	Not Found	Not Found	Not Found	Not Found	Not Found
FALSE	High	Master Protein	P0AFG6	Dihydrolipoyllysine-residue succinyltransferase component of 2-oxoglutarate dehydrogenase complex OS=Escherichia coli (strain K12) GN=sucB PE=1 SV=2	0.009	1.773	2.22222	1	2	1	1	405	44	5.81	Not Found	Not Found	Not Found	Not Found	Not Found	Not Found	Not Found	Not Found	Not Found	Not Found	Not Found	Not Found	Not Found	Not Found	Not Found	Not Found	Not Found	Not Found	Not Found	Not Found	Not Found	High	Not Found	Not Found	High	Not Found	Not Found	Not Found	Not Found	Not Found	Not Found	Not Found	Not Found	Not Found	Not Found
FALSE	High	Master Protein	O07665	Ribosomal RNA small subunit methyltransferase H OS=Enterococcus hirae GN=rsmH PE=3 SV=2	0	4.663	3.76176	1	2	1	1	319	36.4	6.16	Not Found	Not Found	Not Found	Not Found	Not Found	Not Found	Not Found	Not Found	Not Found	Not Found	High	Not Found	Not Found	Not Found	Not Found	Not Found	Not Found	Not Found	Not Found	Not Found	Not Found	Not Found	Not Found	Not Found	Not Found	Not Found	Not Found	Not Found	Not Found	Not Found	Not Found	Not Found	Not Found	Not Found	Not Found
FALSE	High	Master Protein	P0AA04	Phosphocarrier protein HPr OS=Escherichia coli (strain K12) GN=ptsH PE=1 SV=1	0	15.815	28.2353	1	15	1	1	85	9.1	5.83	Not Found	Not Found	Not Found	Not Found	Not Found	Not Found	Not Found	Not Found	Not Found	Not Found	Not Found	Not Found	Not Found	High	Not Found	Not Found	Not Found	High	High	High	High	High	High	High	Not Found	Not Found	Not Found	Not Found	Not Found	Not Found	Not Found	Not Found	Not Found	Not Found	Not Found
FALSE	High	Master Protein	B7MI68	50S ribosomal protein L31 OS=Escherichia coli O45:K1 (strain S88 / ExPEC) GN=rpmE PE=3 SV=1	0	3.125	20	1	3	1	1	70	7.9	9.32	Not Found	Not Found	Not Found	Not Found	Not Found	Not Found	Not Found	Not Found	Not Found	Not Found	Not Found	Not Found	Not Found	Not Found	Not Found	Not Found	Not Found	Not Found	Not Found	High	Not Found	Not Found	Not Found	Not Found	High	Not Found	Not Found	Not Found	Not Found	Not Found	Not Found	Not Found	Not Found	Not Found	Not Found
FALSE	High	Master Protein	A5IRE8	Coenzyme A disulfide reductase OS=Staphylococcus aureus (strain JH9) GN=cdr PE=3 SV=1	0.01	1.687	2.96804	1	1	1	1	438	49.3	5.48	Not Found	Not Found	Not Found	Not Found	High	Not Found	Not Found	Not Found	Not Found	Not Found	Not Found	Not Found	Not Found	Not Found	Not Found	Not Found	Not Found	Not Found	Not Found	Not Found	Not Found	Not Found	Not Found	Not Found	Not Found	Not Found	Not Found	Not Found	Not Found	Not Found	Not Found	Not Found	Not Found	Not Found	Not Found
FALSE	High	Master Protein	A4W9A3	50S ribosomal protein L32 OS=Enterobacter sp. (strain 638) GN=rpmF PE=3 SV=1	0	5.161	40.3509	1	3	1	1	57	6.5	11.34	Not Found	Not Found	Not Found	Not Found	Not Found	Not Found	Not Found	Not Found	Not Found	Not Found	Not Found	Not Found	Not Found	Not Found	Not Found	Not Found	Not Found	Not Found	High	Not Found	Not Found	Not Found	Not Found	Not Found	Not Found	Not Found	Not Found	Not Found	Not Found	Not Found	Not Found	Not Found	Not Found	Not Found	Not Found
FALSE	High	Master Protein	A7ZJ60	Glucosamine-6-phosphate deaminase OS=Escherichia coli O139:H28 (strain E24377A / ETEC) GN=nagB PE=3 SV=1	0	2.735	5.26316	1	1	1	1	266	29.8	6.9	Not Found	Not Found	Not Found	Not Found	Not Found	Not Found	Not Found	Not Found	Not Found	Not Found	Not Found	Not Found	Not Found	Not Found	Not Found	Not Found	Not Found	Not Found	High	Not Found	Not Found	Not Found	Not Found	Not Found	Not Found	Not Found	Not Found	Not Found	Not Found	Not Found	Not Found	Not Found	Not Found	Not Found	Not Found
FALSE	High	Master Protein	A7MIX7	2,3-bisphosphoglycerate-dependent phosphoglycerate mutase OS=Cronobacter sakazakii (strain ATCC BAA-894) GN=gpmA PE=3 SV=1	0	6.122	4.8	1	5	1	1	250	28.4	6.1	Not Found	Not Found	Not Found	Not Found	Not Found	Not Found	Not Found	Not Found	Not Found	Not Found	Not Found	Not Found	Not Found	Not Found	High	Not Found	Not Found	High	Not Found	Not Found	High	Not Found	High	High	Not Found	Not Found	Not Found	Not Found	Not Found	Not Found	Not Found	Not Found	Not Found	Not Found	Not Found
FALSE	High	Master Protein	Q0SXQ1	Maltose/maltodextrin import ATP-binding protein MalK OS=Shigella flexneri serotype 5b (strain 8401) GN=malK PE=3 SV=1	0	4.718	4.58221	1	3	1	1	371	41	6.62	Not Found	Not Found	Not Found	Not Found	Not Found	Not Found	Not Found	Not Found	Not Found	Not Found	Not Found	Not Found	Not Found	Not Found	Not Found	Not Found	Not Found	Not Found	Not Found	Not Found	Not Found	Not Found	Not Found	Not Found	High	Not Found	Not Found	Not Found	Not Found	Not Found	Not Found	Not Found	Not Found	Not Found	Not Found
FALSE	High	Master Protein	P09546	Bifunctional protein PutA OS=Escherichia coli (strain K12) GN=putA PE=1 SV=3	0	7.832	1.21212	1	5	1	1	1320	143.7	5.99	Not Found	Not Found	Not Found	Not Found	Not Found	Not Found	Not Found	Not Found	Not Found	Not Found	Not Found	Not Found	Not Found	High	Not Found	Not Found	Not Found	Not Found	High	High	Not Found	Not Found	Not Found	High	High	Not Found	Not Found	Not Found	Not Found	Not Found	Not Found	Not Found	Not Found	Not Found	Not Found
FALSE	High	Master Protein	P66837	Anti-sigma-B factor antagonist OS=Staphylococcus aureus (strain Mu50 / ATCC 700699) GN=rsbV PE=3 SV=1	0	12.073	15.7407	1	4	1	1	108	12.2	4.41	Not Found	High	High	Not Found	High	Not Found	Not Found	Not Found	Not Found	Not Found	Not Found	Not Found	Not Found	Not Found	Not Found	Not Found	Not Found	Not Found	Not Found	Not Found	Not Found	Not Found	Not Found	Not Found	Not Found	Not Found	Not Found	Not Found	Not Found	Not Found	Not Found	Not Found	Not Found	Not Found	Not Found
FALSE	High	Master Protein	P24182	Biotin carboxylase OS=Escherichia coli (strain K12) GN=accC PE=1 SV=2	0	4.669	4.67706	1	1	1	1	449	49.3	7.11	Not Found	Not Found	Not Found	Not Found	Not Found	Not Found	Not Found	Not Found	Not Found	Not Found	Not Found	Not Found	Not Found	Not Found	Not Found	Not Found	Not Found	Not Found	Not Found	Not Found	Not Found	Not Found	Not Found	Not Found	High	Not Found	Not Found	Not Found	Not Found	Not Found	Not Found	Not Found	Not Found	Not Found	Not Found
FALSE	High	Master Protein	P0A1F6	Uridine phosphorylase OS=Salmonella typhimurium (strain LT2 / SGSC1412 / ATCC 700720) GN=udp PE=1 SV=2	0	7.906	9.09091	1	12	1	1	253	27.1	6.54	Not Found	Not Found	Not Found	Not Found	Not Found	Not Found	Not Found	Not Found	Not Found	Not Found	Not Found	Not Found	Not Found	Not Found	Not Found	Not Found	Not Found	High	High	Not Found	Not Found	High	Not Found	Not Found	High	Not Found	Not Found	Not Found	Not Found	Not Found	Not Found	Not Found	Not Found	Not Found	Not Found
FALSE	High	Master Protein	A1SYW1	Uridylate kinase OS=Psychromonas ingrahamii (strain 37) GN=pyrH PE=3 SV=1	0	3.119	4.41767	1	2	1	1	249	27	6.93	Not Found	Not Found	Not Found	Not Found	Not Found	Not Found	Not Found	Not Found	Not Found	Not Found	Not Found	Not Found	Not Found	Not Found	Not Found	Not Found	Not Found	High	Not Found	Not Found	High	Not Found	Not Found	Not Found	Not Found	Not Found	Not Found	Not Found	Not Found	Not Found	Not Found	Not Found	Not Found	Not Found	Not Found
FALSE	High	Master Protein	P0A912	Peptidoglycan-associated lipoprotein OS=Escherichia coli (strain K12) GN=pal PE=1 SV=1	0	3.696	8.09249	1	1	1	1	173	18.8	6.8	Not Found	Not Found	Not Found	Not Found	Not Found	Not Found	Not Found	Not Found	Not Found	Not Found	Not Found	Not Found	Not Found	Not Found	Not Found	Not Found	Not Found	Not Found	High	Not Found	Not Found	Not Found	Not Found	Not Found	Not Found	Not Found	Not Found	Not Found	Not Found	Not Found	Not Found	Not Found	Not Found	Not Found	Not Found
FALSE	High	Master Protein	P0A9D3	Glutathione S-transferase GstA OS=Escherichia coli O157:H7 GN=gstA PE=3 SV=1	0	3.537	9.45274	1	1	1	1	201	22.9	6.21	Not Found	Not Found	Not Found	Not Found	Not Found	Not Found	Not Found	Not Found	Not Found	Not Found	Not Found	Not Found	Not Found	Not Found	Not Found	Not Found	Not Found	Not Found	Not Found	Not Found	Not Found	Not Found	Not Found	High	Not Found	Not Found	Not Found	Not Found	Not Found	Not Found	Not Found	Not Found	Not Found	Not Found	Not Found
FALSE	High	Master Protein	P67527	Probable tautomerase MW1250 OS=Staphylococcus aureus (strain MW2) GN=MW1250 PE=3 SV=2	0	4.066	18.0328	1	2	1	1	61	6.7	6.52	Not Found	Not Found	Not Found	Not Found	Not Found	High	Not Found	Not Found	Not Found	Not Found	Not Found	Not Found	Not Found	Not Found	Not Found	Not Found	Not Found	Not Found	Not Found	Not Found	Not Found	Not Found	Not Found	Not Found	Not Found	Not Found	Not Found	Not Found	Not Found	Not Found	Not Found	Not Found	Not Found	Not Found	Not Found
FALSE	High	Master Protein	P22188	UDP-N-acetylmuramoyl-L-alanyl-D-glutamate--2,6-diaminopimelate ligase OS=Escherichia coli (strain K12) GN=murE PE=1 SV=2	0	4.965	2.62626	1	4	1	1	495	53.3	5.73	Not Found	Not Found	Not Found	Not Found	Not Found	Not Found	Not Found	Not Found	Not Found	Not Found	Not Found	Not Found	Not Found	Not Found	Not Found	Not Found	Not Found	Not Found	Not Found	High	High	Not Found	High	High	Not Found	Not Found	Not Found	Not Found	Not Found	Not Found	Not Found	Not Found	Not Found	Not Found	Not Found
FALSE	High	Master Protein	P04264	Keratin, type II cytoskeletal 1 OS=Homo sapiens GN=KRT1 PE=1 SV=6	0.008	1.955	1.5528	1	1	1	1	644	66	8.12	High	Not Found	Not Found	Not Found	Not Found	Not Found	Not Found	Not Found	Not Found	Not Found	Not Found	Not Found	Not Found	Not Found	Not Found	Not Found	Not Found	Not Found	Not Found	Not Found	Not Found	Not Found	Not Found	Not Found	Not Found	Not Found	Not Found	Not Found	Not Found	Not Found	Not Found	Not Found	Not Found	Not Found	Not Found
FALSE	High	Master Protein	A6U041	D-alanine--poly(phosphoribitol) ligase subunit 2 OS=Staphylococcus aureus (strain JH1) GN=dltC PE=3 SV=1	0	4.376	11.5385	1	1	1	1	78	9.1	4.03	Not Found	Not Found	Not Found	Not Found	High	Not Found	Not Found	Not Found	Not Found	Not Found	Not Found	Not Found	Not Found	Not Found	Not Found	Not Found	Not Found	Not Found	Not Found	Not Found	Not Found	Not Found	Not Found	Not Found	Not Found	Not Found	Not Found	Not Found	Not Found	Not Found	Not Found	Not Found	Not Found	Not Found	Not Found
FALSE	High	Master Protein	P0A0D9	Mannitol-specific phosphotransferase enzyme IIA component OS=Staphylococcus aureus (strain MW2) GN=mtlF PE=3 SV=2	0	2.706	17.3611	1	1	1	1	144	15.5	4.48	Not Found	Not Found	Not Found	Not Found	High	Not Found	Not Found	Not Found	Not Found	Not Found	Not Found	Not Found	Not Found	Not Found	Not Found	Not Found	Not Found	Not Found	Not Found	Not Found	Not Found	Not Found	Not Found	Not Found	Not Found	Not Found	Not Found	Not Found	Not Found	Not Found	Not Found	Not Found	Not Found	Not Found	Not Found
FALSE	High	Master Protein	P0AA27	Thioredoxin 1 OS=Escherichia coli O157:H7 GN=trxA PE=1 SV=2	0.009	1.79	8.25688	1	8	1	1	109	11.8	4.88	Not Found	Not Found	Not Found	Not Found	Not Found	Not Found	Not Found	Not Found	Not Found	Not Found	Not Found	Not Found	Not Found	High	High	High	Not Found	High	High	High	High	Not Found	Not Found	Not Found	High	Not Found	Not Found	Not Found	Not Found	Not Found	Not Found	Not Found	Not Found	Not Found	Not Found
FALSE	High	Master Protein	A6U2T7	Uroporphyrinogen decarboxylase OS=Staphylococcus aureus (strain JH1) GN=hemE PE=3 SV=1	0.008	1.928	4.63768	1	1	1	1	345	39.3	6.35	Not Found	Not Found	Not Found	Not Found	Not Found	Not Found	Not Found	Not Found	Not Found	Not Found	High	Not Found	Not Found	Not Found	Not Found	Not Found	Not Found	Not Found	Not Found	Not Found	Not Found	Not Found	Not Found	Not Found	Not Found	Not Found	Not Found	Not Found	Not Found	Not Found	Not Found	Not Found	Not Found	Not Found	Not Found
FALSE	High	Master Protein	Q5HRQ2	Transcription-repair-coupling factor OS=Staphylococcus epidermidis (strain ATCC 35984 / RP62A) GN=mfd PE=3 SV=1	0.008	1.917	1.71086	1	1	1	1	1169	134.6	5.2	Not Found	Not Found	Not Found	Not Found	Not Found	Not Found	Not Found	Not Found	Not Found	Not Found	High	Not Found	Not Found	Not Found	Not Found	Not Found	Not Found	Not Found	Not Found	Not Found	Not Found	Not Found	Not Found	Not Found	Not Found	Not Found	Not Found	Not Found	Not Found	Not Found	Not Found	Not Found	Not Found	Not Found	Not Found
FALSE	High	Master Protein	P00030	Cytochrome c OS=Eisenia fetida PE=1 SV=1	0	7.869	10.1852	1	7	1	1	108	11.8	9.45	High	Not Found	Not Found	Not Found	Not Found	Not Found	Not Found	Not Found	Not Found	Not Found	Not Found	Not Found	Not Found	Not Found	Not Found	Not Found	Not Found	Not Found	Not Found	Not Found	Not Found	Not Found	Not Found	Not Found	Not Found	Not Found	Not Found	Not Found	Not Found	Not Found	Not Found	Not Found	Not Found	Not Found	Not Found
FALSE	High	Master Protein	B0B970	ATP-dependent zinc metalloprotease FtsH OS=Chlamydia trachomatis serovar L2 (strain 434/Bu / ATCC VR-902B) GN=ftsH PE=3 SV=1	0.002	2.077	1.75246	1	1	1	1	913	101.8	6.32	Not Found	Not Found	Not Found	Not Found	High	Not Found	Not Found	Not Found	Not Found	Not Found	Not Found	Not Found	Not Found	Not Found	Not Found	Not Found	Not Found	Not Found	Not Found	Not Found	Not Found	Not Found	Not Found	Not Found	Not Found	Not Found	Not Found	Not Found	Not Found	Not Found	Not Found	Not Found	Not Found	Not Found	Not Found
FALSE	High	Master Protein	Q59939	Citrate synthase OS=Streptococcus mutans serotype c (strain ATCC 700610 / UA159) GN=citZ PE=3 SV=2	0	10.424	4.83871	1	8	1	1	372	42.7	8.85	Not Found	Not Found	Not Found	Not Found	Not Found	Not Found	Not Found	Not Found	Not Found	Not Found	High	Not Found	Not Found	Not Found	Not Found	Not Found	Not Found	Not Found	Not Found	Not Found	Not Found	Not Found	Not Found	Not Found	Not Found	Not Found	Not Found	Not Found	Not Found	Not Found	Not Found	Not Found	Not Found	Not Found	Not Found
FALSE	High	Master Protein	A4WD56	Phosphoribosylaminoimidazole-succinocarboxamide synthase OS=Enterobacter sp. (strain 638) GN=purC PE=3 SV=1	0	5.864	5.06329	1	7	1	1	237	26.9	5.1	Not Found	Not Found	Not Found	Not Found	Not Found	Not Found	Not Found	Not Found	Not Found	Not Found	Not Found	Not Found	Not Found	Not Found	Not Found	Not Found	Not Found	Not Found	High	Not Found	High	Not Found	Not Found	High	High	Not Found	Not Found	Not Found	Not Found	Not Found	Not Found	Not Found	Not Found	Not Found	Not Found
FALSE	High	Master Protein	P0A1X4	UDP-3-O-(3-hydroxymyristoyl)glucosamine N-acyltransferase OS=Salmonella typhimurium (strain LT2 / SGSC1412 / ATCC 700720) GN=lpxD PE=1 SV=2	0	3.557	4.39883	1	2	1	1	341	35.9	6.06	Not Found	Not Found	Not Found	Not Found	Not Found	Not Found	Not Found	Not Found	Not Found	Not Found	Not Found	Not Found	Not Found	Not Found	Not Found	Not Found	Not Found	Not Found	High	Not Found	Not Found	Not Found	Not Found	Not Found	Not Found	Not Found	Not Found	Not Found	Not Found	Not Found	Not Found	Not Found	Not Found	Not Found	Not Found
FALSE	High	Master Protein	P14540	Fructose-bisphosphate aldolase OS=Saccharomyces cerevisiae (strain ATCC 204508 / S288c) GN=FBA1 PE=1 SV=3	0	3.547	3.34262	1	2	1	1	359	39.6	5.78	High	Not Found	Not Found	High	Not Found	Not Found	Not Found	Not Found	Not Found	Not Found	Not Found	Not Found	Not Found	Not Found	Not Found	Not Found	Not Found	Not Found	Not Found	Not Found	Not Found	Not Found	Not Found	Not Found	Not Found	Not Found	Not Found	Not Found	Not Found	Not Found	Not Found	Not Found	Not Found	Not Found	Not Found
FALSE	High	Master Protein	C5B9B3	DNA-directed RNA polymerase subunit omega OS=Edwardsiella ictaluri (strain 93-146) GN=rpoZ PE=3 SV=1	0	10.425	16.4835	1	1	1	1	91	10.2	4.92	Not Found	Not Found	Not Found	Not Found	Not Found	Not Found	Not Found	Not Found	Not Found	Not Found	Not Found	Not Found	Not Found	Not Found	Not Found	Not Found	Not Found	Not Found	Not Found	Not Found	Not Found	Not Found	Not Found	Not Found	High	Not Found	Not Found	Not Found	Not Found	Not Found	Not Found	Not Found	Not Found	Not Found	Not Found
FALSE	High	Master Protein	P64225	Aminomethyltransferase OS=Staphylococcus aureus (strain N315) GN=gcvT PE=1 SV=1	0	3.02	3.0303	1	1	1	1	363	40.4	4.93	Not Found	Not Found	Not Found	High	Not Found	Not Found	Not Found	Not Found	Not Found	Not Found	Not Found	Not Found	Not Found	Not Found	Not Found	Not Found	Not Found	Not Found	Not Found	Not Found	Not Found	Not Found	Not Found	Not Found	Not Found	Not Found	Not Found	Not Found	Not Found	Not Found	Not Found	Not Found	Not Found	Not Found	Not Found
FALSE	High	Master Protein	P23857	Thiosulfate sulfurtransferase PspE OS=Escherichia coli (strain K12) GN=pspE PE=1 SV=1	0	4.836	21.1538	1	6	1	1	104	11.5	8.15	Not Found	Not Found	Not Found	Not Found	Not Found	Not Found	Not Found	Not Found	Not Found	Not Found	Not Found	Not Found	Not Found	Not Found	Not Found	Not Found	Not Found	Not Found	Not Found	Not Found	High	Not Found	Not Found	High	High	Not Found	Not Found	Not Found	Not Found	Not Found	Not Found	Not Found	Not Found	Not Found	Not Found
FALSE	High	Master Protein	A1ABQ2	Threonine--tRNA ligase OS=Escherichia coli O1:K1 / APEC GN=thrS PE=3 SV=1	0.001	2.357	2.9595	1	1	1	1	642	74	6.19	Not Found	Not Found	Not Found	Not Found	Not Found	Not Found	Not Found	Not Found	Not Found	Not Found	Not Found	Not Found	Not Found	Not Found	Not Found	Not Found	Not Found	Not Found	Not Found	Not Found	Not Found	Not Found	Not Found	Not Found	High	Not Found	Not Found	Not Found	Not Found	Not Found	Not Found	Not Found	Not Found	Not Found	Not Found
FALSE	High	Master Protein	P08066	Succinate dehydrogenase iron-sulfur subunit OS=Bacillus subtilis (strain 168) GN=sdhB PE=3 SV=3	0	6.979	6.32411	1	1	1	1	253	28.4	8.12	Not Found	Not Found	Not Found	Not Found	Not Found	Not Found	Not Found	Not Found	Not Found	Not Found	High	Not Found	Not Found	Not Found	Not Found	Not Found	Not Found	Not Found	Not Found	Not Found	Not Found	Not Found	Not Found	Not Found	Not Found	Not Found	Not Found	Not Found	Not Found	Not Found	Not Found	Not Found	Not Found	Not Found	Not Found
FALSE	High	Master Protein	Q83Q93	Biosynthetic arginine decarboxylase OS=Shigella flexneri GN=speA PE=3 SV=2	0	4.896	2.71903	1	10	1	1	662	74.3	4.94	Not Found	Not Found	Not Found	Not Found	Not Found	Not Found	Not Found	Not Found	Not Found	Not Found	Not Found	Not Found	Not Found	High	Not Found	Not Found	Not Found	Not Found	Not Found	Not Found	High	Not Found	Not Found	High	High	Not Found	Not Found	Not Found	Not Found	Not Found	Not Found	Not Found	Not Found	Not Found	Not Found
FALSE	High	Master Protein	P15034	Xaa-Pro aminopeptidase OS=Escherichia coli (strain K12) GN=pepP PE=1 SV=2	0	4.055	2.26757	1	1	1	1	441	49.8	5.39	Not Found	Not Found	Not Found	Not Found	Not Found	Not Found	Not Found	Not Found	Not Found	Not Found	Not Found	Not Found	Not Found	Not Found	Not Found	Not Found	Not Found	Not Found	Not Found	Not Found	Not Found	Not Found	Not Found	High	Not Found	Not Found	Not Found	Not Found	Not Found	Not Found	Not Found	Not Found	Not Found	Not Found	Not Found
FALSE	High	Master Protein	P0AB16	Uncharacterized protein YccJ OS=Escherichia coli O157:H7 GN=yccJ PE=4 SV=1	0	2.843	16	1	1	1	1	75	8.5	4.74	Not Found	Not Found	Not Found	Not Found	Not Found	Not Found	Not Found	Not Found	Not Found	Not Found	Not Found	Not Found	Not Found	Not Found	Not Found	Not Found	Not Found	Not Found	Not Found	Not Found	Not Found	Not Found	Not Found	Not Found	High	Not Found	Not Found	Not Found	Not Found	Not Found	Not Found	Not Found	Not Found	Not Found	Not Found
FALSE	High	Master Protein	Q493N6	CTP synthase OS=Blochmannia pennsylvanicus (strain BPEN) GN=pyrG PE=3 SV=1	0	2.703	2.55474	1	1	1	1	548	61.3	7.46	Not Found	Not Found	Not Found	Not Found	Not Found	Not Found	Not Found	Not Found	Not Found	Not Found	Not Found	Not Found	Not Found	Not Found	Not Found	Not Found	Not Found	Not Found	Not Found	High	Not Found	Not Found	Not Found	Not Found	Not Found	Not Found	Not Found	Not Found	Not Found	Not Found	Not Found	Not Found	Not Found	Not Found	Not Found
FALSE	High	Master Protein	P0AC64	Glutaredoxin 3 OS=Escherichia coli O157:H7 GN=grxC PE=3 SV=2	0.008	1.963	19.2771	1	2	1	1	83	9.1	7.24	Not Found	Not Found	Not Found	Not Found	Not Found	Not Found	Not Found	Not Found	Not Found	Not Found	Not Found	Not Found	Not Found	Not Found	Not Found	Not Found	Not Found	Not Found	Not Found	Not Found	Not Found	Not Found	Not Found	Not Found	High	Not Found	Not Found	Not Found	Not Found	Not Found	Not Found	Not Found	Not Found	Not Found	Not Found
FALSE	High	Master Protein	Q1RIM7	Uncharacterized glycosyltransferase RBE_0706 OS=Rickettsia bellii (strain RML369-C) GN=RBE_0706 PE=3 SV=1	0	3.282	1.88406	1	3	1	1	690	79.7	7.69	Not Found	Not Found	Not Found	Not Found	Not Found	Not Found	Not Found	Not Found	Not Found	Not Found	Not Found	Not Found	Not Found	Not Found	Not Found	Not Found	Not Found	Not Found	Not Found	Not Found	Not Found	Not Found	Not Found	Not Found	High	Not Found	Not Found	Not Found	Not Found	Not Found	Not Found	Not Found	Not Found	Not Found	Not Found
FALSE	High	Master Protein	P0ADE6	Uncharacterized protein YgaU OS=Escherichia coli (strain K12) GN=ygaU PE=1 SV=2	0	10.424	11.4094	1	4	1	1	149	16.1	6	Not Found	Not Found	Not Found	Not Found	Not Found	Not Found	Not Found	Not Found	Not Found	Not Found	Not Found	Not Found	Not Found	Not Found	Not Found	Not Found	Not Found	Not Found	Not Found	Not Found	High	Not Found	Not Found	Not Found	High	Not Found	Not Found	Not Found	Not Found	Not Found	Not Found	Not Found	Not Found	Not Found	Not Found
FALSE	High	Master Protein	P76177	Protein YdgH OS=Escherichia coli (strain K12) GN=ydgH PE=1 SV=1	0.01	1.687	6.05096	1	1	1	1	314	33.9	9.28	Not Found	Not Found	Not Found	Not Found	Not Found	Not Found	Not Found	Not Found	Not Found	Not Found	Not Found	Not Found	Not Found	Not Found	Not Found	Not Found	Not Found	Not Found	Not Found	Not Found	Not Found	Not Found	Not Found	Not Found	High	Not Found	Not Found	Not Found	Not Found	Not Found	Not Found	Not Found	Not Found	Not Found	Not Found
FALSE	High	Master Protein	P64589	Uncharacterized protein YqjI OS=Shigella flexneri GN=yqjI PE=4 SV=1	0.002	2.196	4.34783	1	1	1	1	207	23.4	6.74	Not Found	Not Found	Not Found	Not Found	Not Found	Not Found	Not Found	Not Found	Not Found	Not Found	Not Found	Not Found	Not Found	Not Found	Not Found	Not Found	Not Found	Not Found	Not Found	High	Not Found	Not Found	Not Found	Not Found	Not Found	Not Found	Not Found	Not Found	Not Found	Not Found	Not Found	Not Found	Not Found	Not Found	Not Found
FALSE	High	Master Protein	P07262	NADP-specific glutamate dehydrogenase 1 OS=Saccharomyces cerevisiae (strain ATCC 204508 / S288c) GN=GDH1 PE=1 SV=2	0	9.509	3.96476	1	6	1	1	454	49.5	5.69	High	Not Found	Not Found	High	Not Found	Not Found	Not Found	Not Found	Not Found	High	Not Found	Not Found	Not Found	Not Found	Not Found	Not Found	Not Found	Not Found	Not Found	Not Found	Not Found	Not Found	Not Found	Not Found	Not Found	Not Found	Not Found	Not Found	Not Found	Not Found	Not Found	Not Found	Not Found	Not Found	Not Found
FALSE	High	Master Protein	A6QGF8	Uridylate kinase OS=Staphylococcus aureus (strain Newman) GN=pyrH PE=3 SV=2	0	2.767	4.58333	1	1	1	1	240	26.1	6.37	Not Found	Not Found	Not Found	High	Not Found	Not Found	Not Found	Not Found	Not Found	Not Found	Not Found	Not Found	Not Found	Not Found	Not Found	Not Found	Not Found	Not Found	Not Found	Not Found	Not Found	Not Found	Not Found	Not Found	Not Found	Not Found	Not Found	Not Found	Not Found	Not Found	Not Found	Not Found	Not Found	Not Found	Not Found
FALSE	High	Master Protein	P0AE07	Multidrug efflux pump subunit AcrA OS=Escherichia coli O157:H7 GN=acrA PE=3 SV=1	0	2.991	3.52645	1	2	1	1	397	42.2	7.99	Not Found	Not Found	Not Found	Not Found	Not Found	Not Found	Not Found	Not Found	Not Found	Not Found	Not Found	Not Found	Not Found	Not Found	Not Found	Not Found	Not Found	Not Found	High	Not Found	Not Found	Not Found	Not Found	Not Found	High	Not Found	Not Found	Not Found	Not Found	Not Found	Not Found	Not Found	Not Found	Not Found	Not Found
FALSE	High	Master Protein	A4WFB5	30S ribosomal protein S14 OS=Enterobacter sp. (strain 638) GN=rpsN PE=3 SV=1	0	25.893	18.8119	1	22	1	1	101	11.6	11.34	Not Found	Not Found	Not Found	Not Found	Not Found	Not Found	Not Found	Not Found	Not Found	Not Found	Not Found	Not Found	Not Found	High	High	High	High	High	High	High	High	High	High	High	High	Not Found	Not Found	Not Found	Not Found	Not Found	Not Found	Not Found	Not Found	Not Found	Not Found
FALSE	High	Master Protein	A6U3V3	Translation initiation factor IF-1 OS=Staphylococcus aureus (strain JH1) GN=infA PE=3 SV=1	0	7.064	22.2222	1	1	1	1	72	8.3	7.42	Not Found	Not Found	Not Found	High	Not Found	Not Found	Not Found	Not Found	Not Found	Not Found	Not Found	Not Found	Not Found	Not Found	Not Found	Not Found	Not Found	Not Found	Not Found	Not Found	Not Found	Not Found	Not Found	Not Found	Not Found	Not Found	Not Found	Not Found	Not Found	Not Found	Not Found	Not Found	Not Found	Not Found	Not Found
FALSE	High	Master Protein	A7ZY13	Galactokinase OS=Escherichia coli O9:H4 (strain HS) GN=galK PE=3 SV=1	0.01	1.692	3.40314	1	1	1	1	382	41.4	5.45	Not Found	Not Found	Not Found	Not Found	Not Found	Not Found	Not Found	Not Found	Not Found	Not Found	Not Found	Not Found	Not Found	Not Found	Not Found	Not Found	Not Found	Not Found	High	Not Found	Not Found	Not Found	Not Found	Not Found	Not Found	Not Found	Not Found	Not Found	Not Found	Not Found	Not Found	Not Found	Not Found	Not Found	Not Found
FALSE	High	Master Protein	Q49WX1	Cell division protein SepF OS=Staphylococcus saprophyticus subsp. saprophyticus (strain ATCC 15305 / DSM 20229) GN=sepF PE=3 SV=1	0	3.409	7.46269	1	2	1	1	201	23.1	4.73	Not Found	Not Found	Not Found	Not Found	Not Found	Not Found	High	Not Found	Not Found	High	Not Found	Not Found	Not Found	Not Found	Not Found	Not Found	Not Found	Not Found	Not Found	Not Found	Not Found	Not Found	Not Found	Not Found	Not Found	Not Found	Not Found	Not Found	Not Found	Not Found	Not Found	Not Found	Not Found	Not Found	Not Found
FALSE	High	Master Protein	P07003	Pyruvate dehydrogenase [ubiquinone] OS=Escherichia coli (strain K12) GN=poxB PE=1 SV=1	0.002	2.083	3.14685	1	1	1	1	572	62	6.28	Not Found	Not Found	Not Found	Not Found	Not Found	Not Found	Not Found	Not Found	Not Found	Not Found	Not Found	Not Found	Not Found	Not Found	Not Found	Not Found	Not Found	Not Found	Not Found	Not Found	Not Found	Not Found	Not Found	Not Found	High	Not Found	Not Found	Not Found	Not Found	Not Found	Not Found	Not Found	Not Found	Not Found	Not Found
FALSE	High	Master Protein	P29508	Serpin B3 OS=Homo sapiens GN=SERPINB3 PE=1 SV=2	0	3.54	2.5641	1	3	1	1	390	44.5	6.81	High	Not Found	Not Found	Not Found	Not Found	Not Found	Not Found	Not Found	Not Found	High	Not Found	Not Found	Not Found	Not Found	Not Found	Not Found	Not Found	Not Found	Not Found	Not Found	Not Found	Not Found	Not Found	Not Found	Not Found	Not Found	Not Found	Not Found	Not Found	Not Found	Not Found	Not Found	Not Found	Not Found	Not Found
FALSE	High	Master Protein	P08506	D-alanyl-D-alanine carboxypeptidase DacC OS=Escherichia coli (strain K12) GN=dacC PE=1 SV=2	0	2.517	4	1	1	1	1	400	43.6	8.03	Not Found	Not Found	Not Found	Not Found	Not Found	Not Found	Not Found	Not Found	Not Found	Not Found	Not Found	Not Found	Not Found	Not Found	Not Found	Not Found	Not Found	Not Found	Not Found	Not Found	Not Found	Not Found	Not Found	Not Found	High	Not Found	Not Found	Not Found	Not Found	Not Found	Not Found	Not Found	Not Found	Not Found	Not Found
FALSE	High	Master Protein	P0ABU0	1,4-dihydroxy-2-naphthoyl-CoA synthase OS=Escherichia coli (strain K12) GN=menB PE=1 SV=1	0	6.169	7.7193	1	10	1	1	285	31.6	6.42	Not Found	Not Found	Not Found	Not Found	Not Found	Not Found	Not Found	Not Found	Not Found	Not Found	Not Found	Not Found	Not Found	Not Found	Not Found	Not Found	Not Found	Not Found	High	High	High	High	Not Found	High	High	Not Found	Not Found	Not Found	Not Found	Not Found	Not Found	Not Found	Not Found	Not Found	Not Found
FALSE	High	Master Protein	Q2FJB0	Cysteine--tRNA ligase OS=Staphylococcus aureus (strain USA300) GN=cysS PE=3 SV=1	0.01	1.697	3.00429	1	3	1	1	466	53.7	5.39	Not Found	Not Found	Not Found	High	Not Found	Not Found	Not Found	High	Not Found	High	Not Found	Not Found	Not Found	Not Found	Not Found	Not Found	Not Found	Not Found	Not Found	Not Found	Not Found	Not Found	Not Found	Not Found	Not Found	Not Found	Not Found	Not Found	Not Found	Not Found	Not Found	Not Found	Not Found	Not Found	Not Found
FALSE	High	Master Protein	Q2G0S3	Bifunctional protein GlmU OS=Staphylococcus aureus (strain NCTC 8325) GN=glmU PE=3 SV=1	0	3.211	3.33333	1	3	1	1	450	48.5	5.83	Not Found	Not Found	Not Found	Not Found	Not Found	Not Found	Not Found	Not Found	Not Found	Not Found	High	Not Found	Not Found	Not Found	Not Found	Not Found	Not Found	Not Found	Not Found	Not Found	Not Found	Not Found	Not Found	Not Found	Not Found	Not Found	Not Found	Not Found	Not Found	Not Found	Not Found	Not Found	Not Found	Not Found	Not Found
FALSE	High	Master Protein	Q6G8Y2	30S ribosomal protein S20 OS=Staphylococcus aureus (strain MSSA476) GN=rpsT PE=3 SV=1	0	14.235	22.8916	1	19	1	1	83	9	10.51	High	Not Found	Not Found	High	High	High	High	High	High	High	High	Not Found	Not Found	Not Found	Not Found	Not Found	Not Found	Not Found	Not Found	Not Found	Not Found	Not Found	Not Found	Not Found	Not Found	Not Found	Not Found	Not Found	Not Found	Not Found	Not Found	Not Found	Not Found	Not Found	Not Found
FALSE	High	Master Protein	A4WFL3	Glucose-1-phosphate adenylyltransferase OS=Enterobacter sp. (strain 638) GN=glgC PE=3 SV=1	0	3.635	3.48028	1	2	1	1	431	48.5	6.09	Not Found	Not Found	Not Found	Not Found	Not Found	Not Found	Not Found	Not Found	Not Found	Not Found	Not Found	Not Found	Not Found	Not Found	Not Found	Not Found	Not Found	Not Found	Not Found	Not Found	Not Found	Not Found	Not Found	Not Found	High	Not Found	Not Found	Not Found	Not Found	Not Found	Not Found	Not Found	Not Found	Not Found	Not Found
FALSE	High	Master Protein	P66775	Diacetyl reductase [(S)-acetoin forming] OS=Staphylococcus aureus (strain Mu50 / ATCC 700699) GN=butA PE=3 SV=1	0	2.987	4.65116	1	2	1	1	258	27.2	5.16	Not Found	Not Found	Not Found	High	Not Found	Not Found	Not Found	Not Found	Not Found	Not Found	Not Found	Not Found	Not Found	Not Found	Not Found	Not Found	Not Found	Not Found	Not Found	Not Found	Not Found	Not Found	Not Found	Not Found	Not Found	Not Found	Not Found	Not Found	Not Found	Not Found	Not Found	Not Found	Not Found	Not Found	Not Found
FALSE	High	Master Protein	A1AI34	Xaa-Pro dipeptidase OS=Escherichia coli O1:K1 / APEC GN=pepQ PE=3 SV=1	0.008	1.924	2.48307	1	2	1	1	443	50.2	5.99	Not Found	Not Found	Not Found	Not Found	Not Found	Not Found	Not Found	Not Found	Not Found	Not Found	Not Found	Not Found	Not Found	Not Found	Not Found	Not Found	Not Found	Not Found	Not Found	Not Found	Not Found	Not Found	Not Found	Not Found	High	Not Found	Not Found	Not Found	Not Found	Not Found	Not Found	Not Found	Not Found	Not Found	Not Found
FALSE	High	Master Protein	A8Z4F6	Alanine--tRNA ligase OS=Staphylococcus aureus (strain USA300 / TCH1516) GN=alaS PE=3 SV=1	0	4.955	2.2805	1	2	1	1	877	98.6	5.12	Not Found	Not Found	Not Found	Not Found	Not Found	Not Found	Not Found	Not Found	Not Found	Not Found	High	Not Found	Not Found	Not Found	Not Found	Not Found	Not Found	Not Found	Not Found	Not Found	Not Found	Not Found	Not Found	Not Found	Not Found	Not Found	Not Found	Not Found	Not Found	Not Found	Not Found	Not Found	Not Found	Not Found	Not Found
FALSE	High	Master Protein	P0ADU4	Probable quinol monooxygenase YgiN OS=Shigella flexneri GN=ygiN PE=3 SV=1	0	10.102	15.3846	1	12	1	1	104	11.5	6.24	Not Found	Not Found	Not Found	Not Found	Not Found	Not Found	Not Found	Not Found	Not Found	Not Found	Not Found	Not Found	Not Found	High	Not Found	Not Found	Not Found	Not Found	High	Not Found	High	Not Found	Not Found	High	High	Not Found	Not Found	Not Found	Not Found	Not Found	Not Found	Not Found	Not Found	Not Found	Not Found
FALSE	High	Master Protein	A1AIA7	ATP-dependent protease subunit HslV OS=Escherichia coli O1:K1 / APEC GN=hslV PE=3 SV=1	0	2.792	11.3636	1	2	1	1	176	19.1	6.39	Not Found	Not Found	Not Found	Not Found	Not Found	Not Found	Not Found	Not Found	Not Found	Not Found	Not Found	Not Found	Not Found	Not Found	Not Found	Not Found	Not Found	Not Found	Not Found	Not Found	Not Found	Not Found	Not Found	Not Found	High	Not Found	Not Found	Not Found	Not Found	Not Found	Not Found	Not Found	Not Found	Not Found	Not Found
FALSE	High	Master Protein	P0AEE1	Protein DcrB OS=Escherichia coli (strain K12) GN=dcrB PE=3 SV=1	0.002	2.243	5.94595	1	1	1	1	185	19.8	5.33	Not Found	Not Found	Not Found	Not Found	Not Found	Not Found	Not Found	Not Found	Not Found	Not Found	Not Found	Not Found	Not Found	Not Found	Not Found	Not Found	Not Found	Not Found	Not Found	Not Found	Not Found	Not Found	Not Found	Not Found	High	Not Found	Not Found	Not Found	Not Found	Not Found	Not Found	Not Found	Not Found	Not Found	Not Found
FALSE	High	Master Protein	A1A9I4	Phosphoserine aminotransferase OS=Escherichia coli O1:K1 / APEC GN=serC PE=3 SV=1	0	3.783	3.03867	1	2	1	1	362	39.7	5.36	Not Found	Not Found	Not Found	Not Found	Not Found	Not Found	Not Found	Not Found	Not Found	Not Found	Not Found	Not Found	Not Found	Not Found	Not Found	Not Found	Not Found	Not Found	Not Found	High	Not Found	Not Found	Not Found	High	Not Found	Not Found	Not Found	Not Found	Not Found	Not Found	Not Found	Not Found	Not Found	Not Found	Not Found
FALSE	High	Master Protein	P45261	Acetolactate synthase large subunit OS=Haemophilus influenzae (strain ATCC 51907 / DSM 11121 / KW20 / Rd) GN=ilvI PE=3 SV=1	0.008	1.964	3.4904	1	1	1	1	573	62.6	6.21	Not Found	Not Found	Not Found	Not Found	Not Found	Not Found	Not Found	Not Found	Not Found	Not Found	Not Found	Not Found	Not Found	Not Found	Not Found	Not Found	Not Found	Not Found	Not Found	Not Found	Not Found	High	Not Found	Not Found	Not Found	Not Found	Not Found	Not Found	Not Found	Not Found	Not Found	Not Found	Not Found	Not Found	Not Found
FALSE	High	Master Protein	A1JJD9	30S ribosomal protein S20 OS=Yersinia enterocolitica serotype O:8 / biotype 1B (strain NCTC 13174 / 8081) GN=rpsT PE=3 SV=1	0	5.273	12.6437	1	6	1	1	87	9.8	11.39	Not Found	Not Found	Not Found	Not Found	Not Found	Not Found	Not Found	Not Found	Not Found	Not Found	Not Found	Not Found	Not Found	Not Found	Not Found	Not Found	Not Found	Not Found	High	High	High	Not Found	Not Found	Not Found	High	Not Found	Not Found	Not Found	Not Found	Not Found	Not Found	Not Found	Not Found	Not Found	Not Found
FALSE	High	Master Protein	A6X0D2	30S ribosomal protein S8 OS=Ochrobactrum anthropi (strain ATCC 49188 / DSM 6882 / JCM 21032 / NBRC 15819 / NCTC 12168) GN=rpsH PE=3 SV=1	0.002	2.024	9.84848	1	2	1	1	132	14.6	9.74	Not Found	Not Found	Not Found	High	Not Found	Not Found	Not Found	Not Found	High	Not Found	Not Found	Not Found	Not Found	Not Found	Not Found	Not Found	Not Found	Not Found	Not Found	Not Found	Not Found	Not Found	Not Found	Not Found	Not Found	Not Found	Not Found	Not Found	Not Found	Not Found	Not Found	Not Found	Not Found	Not Found	Not Found
FALSE	High	Master Protein	A7ZX67	6,7-dimethyl-8-ribityllumazine synthase OS=Escherichia coli O9:H4 (strain HS) GN=ribH PE=3 SV=1	0	7.456	8.97436	1	5	1	1	156	16.1	5.25	Not Found	Not Found	Not Found	Not Found	Not Found	Not Found	Not Found	Not Found	Not Found	Not Found	Not Found	Not Found	Not Found	Not Found	Not Found	Not Found	Not Found	Not Found	High	High	High	Not Found	Not Found	Not Found	High	Not Found	Not Found	Not Found	Not Found	Not Found	Not Found	Not Found	Not Found	Not Found	Not Found
FALSE	High	Master Protein	A7ZHT6	Proline--tRNA ligase OS=Escherichia coli O139:H28 (strain E24377A / ETEC) GN=proS PE=3 SV=1	0	7.95	2.0979	1	3	1	1	572	63.6	5.19	Not Found	Not Found	Not Found	Not Found	Not Found	Not Found	Not Found	Not Found	Not Found	Not Found	Not Found	Not Found	Not Found	Not Found	Not Found	Not Found	Not Found	Not Found	Not Found	Not Found	High	Not Found	Not Found	Not Found	High	Not Found	Not Found	Not Found	Not Found	Not Found	Not Found	Not Found	Not Found	Not Found	Not Found
FALSE	High	Master Protein	A4W6M6	Polyamine aminopropyltransferase OS=Enterobacter sp. (strain 638) GN=speE PE=3 SV=1	0	5.286	4.84429	1	1	1	1	289	32.5	5.72	Not Found	Not Found	Not Found	Not Found	Not Found	Not Found	Not Found	Not Found	Not Found	Not Found	Not Found	Not Found	Not Found	Not Found	Not Found	Not Found	Not Found	Not Found	Not Found	Not Found	Not Found	Not Found	Not Found	Not Found	High	Not Found	Not Found	Not Found	Not Found	Not Found	Not Found	Not Found	Not Found	Not Found	Not Found
FALSE	High	Master Protein	A4WFY5	Ubiquinone/menaquinone biosynthesis C-methyltransferase UbiE OS=Enterobacter sp. (strain 638) GN=ubiE PE=3 SV=1	0.002	2.162	7.17131	1	1	1	1	251	28	7.18	Not Found	Not Found	Not Found	Not Found	Not Found	Not Found	Not Found	Not Found	Not Found	Not Found	Not Found	Not Found	Not Found	Not Found	Not Found	Not Found	Not Found	Not Found	Not Found	Not Found	Not Found	Not Found	Not Found	Not Found	High	Not Found	Not Found	Not Found	Not Found	Not Found	Not Found	Not Found	Not Found	Not Found	Not Found
FALSE	High	Master Protein	B7LR43	Phosphoglucosamine mutase OS=Escherichia fergusonii (strain ATCC 35469 / DSM 13698 / CDC 0568-73) GN=glmM PE=3 SV=1	0	4.032	2.92135	1	2	1	1	445	47.5	5.9	Not Found	Not Found	Not Found	Not Found	Not Found	Not Found	Not Found	Not Found	Not Found	Not Found	Not Found	Not Found	Not Found	Not Found	Not Found	Not Found	Not Found	Not Found	High	Not Found	High	Not Found	Not Found	Not Found	Not Found	Not Found	Not Found	Not Found	Not Found	Not Found	Not Found	Not Found	Not Found	Not Found	Not Found
FALSE	High	Master Protein	P0A9P5	Thioredoxin reductase OS=Escherichia coli O157:H7 GN=trxB PE=3 SV=2	0	10.755	4.04984	1	7	1	1	321	34.6	5.5	Not Found	Not Found	Not Found	Not Found	Not Found	Not Found	Not Found	Not Found	Not Found	Not Found	Not Found	Not Found	Not Found	Not Found	Not Found	Not Found	Not Found	Not Found	High	Not Found	Not Found	Not Found	Not Found	Not Found	High	Not Found	Not Found	Not Found	Not Found	Not Found	Not Found	Not Found	Not Found	Not Found	Not Found
FALSE	High	Master Protein	P06715	Glutathione reductase OS=Escherichia coli (strain K12) GN=gor PE=1 SV=1	0	3.546	3.11111	1	4	1	1	450	48.7	6	Not Found	Not Found	Not Found	Not Found	Not Found	Not Found	Not Found	Not Found	Not Found	Not Found	Not Found	Not Found	Not Found	Not Found	Not Found	Not Found	Not Found	Not Found	Not Found	Not Found	High	Not Found	Not Found	High	High	Not Found	Not Found	Not Found	Not Found	Not Found	Not Found	Not Found	Not Found	Not Found	Not Found
FALSE	High	Master Protein	P80866	Vegetative protein 296 OS=Bacillus subtilis (strain 168) GN=sufC PE=1 SV=3	0	3.939	4.21456	1	1	1	1	261	29	4.88	Not Found	Not Found	Not Found	High	Not Found	Not Found	Not Found	Not Found	Not Found	Not Found	Not Found	Not Found	Not Found	Not Found	Not Found	Not Found	Not Found	Not Found	Not Found	Not Found	Not Found	Not Found	Not Found	Not Found	Not Found	Not Found	Not Found	Not Found	Not Found	Not Found	Not Found	Not Found	Not Found	Not Found	Not Found
FALSE	High	Master Protein	B2VDK4	Acyl carrier protein OS=Erwinia tasmaniensis (strain DSM 17950 / CIP 109463 / Et1/99) GN=acpP PE=3 SV=1	0	9.643	20.5128	1	19	1	1	78	8.6	4.06	Not Found	Not Found	Not Found	Not Found	Not Found	Not Found	Not Found	Not Found	Not Found	Not Found	Not Found	Not Found	Not Found	High	High	High	High	High	Not Found	Not Found	High	Not Found	High	High	High	Not Found	Not Found	Not Found	Not Found	Not Found	Not Found	Not Found	Not Found	Not Found	Not Found
FALSE	High	Master Protein	Q97ID7	GTPase Der OS=Clostridium acetobutylicum (strain ATCC 824 / DSM 792 / JCM 1419 / LMG 5710 / VKM B-1787) GN=der PE=3 SV=1	0.001	2.329	2.73973	1	3	1	1	438	49.8	6.48	High	Not Found	Not Found	High	Not Found	Not Found	Not Found	Not Found	Not Found	Not Found	Not Found	Not Found	Not Found	Not Found	Not Found	Not Found	Not Found	Not Found	Not Found	Not Found	Not Found	Not Found	Not Found	Not Found	Not Found	Not Found	Not Found	Not Found	Not Found	Not Found	Not Found	Not Found	Not Found	Not Found	Not Found
FALSE	High	Master Protein	P00946	Mannose-6-phosphate isomerase OS=Escherichia coli (strain K12) GN=manA PE=1 SV=1	0	3.045	2.30179	1	1	1	1	391	42.8	5.44	Not Found	Not Found	Not Found	Not Found	Not Found	Not Found	Not Found	Not Found	Not Found	Not Found	Not Found	Not Found	Not Found	Not Found	Not Found	Not Found	Not Found	Not Found	Not Found	High	Not Found	Not Found	Not Found	Not Found	Not Found	Not Found	Not Found	Not Found	Not Found	Not Found	Not Found	Not Found	Not Found	Not Found	Not Found
FALSE	High	Master Protein	P32727	Transcription termination/antitermination protein NusA OS=Bacillus subtilis (strain 168) GN=nusA PE=1 SV=2	0.002	2.118	2.15633	1	1	1	1	371	41.7	4.86	Not Found	Not Found	Not Found	High	Not Found	Not Found	Not Found	Not Found	Not Found	Not Found	Not Found	Not Found	Not Found	Not Found	Not Found	Not Found	Not Found	Not Found	Not Found	Not Found	Not Found	Not Found	Not Found	Not Found	Not Found	Not Found	Not Found	Not Found	Not Found	Not Found	Not Found	Not Found	Not Found	Not Found	Not Found
FALSE	High	Master Protein	A4W889	Protein TolB OS=Enterobacter sp. (strain 638) GN=tolB PE=3 SV=1	0	7.333	6.74419	1	1	1	1	430	46	7.59	Not Found	Not Found	Not Found	Not Found	Not Found	Not Found	Not Found	Not Found	Not Found	Not Found	Not Found	Not Found	Not Found	Not Found	Not Found	Not Found	Not Found	Not Found	Not Found	High	Not Found	Not Found	Not Found	Not Found	Not Found	Not Found	Not Found	Not Found	Not Found	Not Found	Not Found	Not Found	Not Found	Not Found	Not Found
FALSE	High	Master Protein	A4WD82	GMP synthase [glutamine-hydrolyzing] OS=Enterobacter sp. (strain 638) GN=guaA PE=3 SV=1	0.002	2.102	2.47619	1	1	1	1	525	58.8	5.5	Not Found	Not Found	Not Found	Not Found	Not Found	Not Found	Not Found	Not Found	Not Found	Not Found	Not Found	Not Found	Not Found	Not Found	Not Found	Not Found	Not Found	Not Found	Not Found	High	Not Found	Not Found	Not Found	Not Found	Not Found	Not Found	Not Found	Not Found	Not Found	Not Found	Not Found	Not Found	Not Found	Not Found	Not Found
FALSE	High	Master Protein	P0AD34	UPF0381 protein YfcZ OS=Escherichia coli O6:H1 (strain CFT073 / ATCC 700928 / UPEC) GN=yfcZ PE=3 SV=1	0	9.232	13.8298	1	4	1	1	94	10.3	4.36	Not Found	Not Found	Not Found	Not Found	Not Found	Not Found	Not Found	Not Found	Not Found	Not Found	Not Found	Not Found	Not Found	Not Found	Not Found	Not Found	Not Found	Not Found	Not Found	Not Found	High	Not Found	Not Found	Not Found	High	Not Found	Not Found	Not Found	Not Found	Not Found	Not Found	Not Found	Not Found	Not Found	Not Found
FALSE	High	Master Protein	Q0I442	GTPase HflX OS=Haemophilus somnus (strain 129Pt) GN=hflX PE=3 SV=1	0	2.88	2.40175	1	1	1	1	458	51.9	7.53	Not Found	Not Found	Not Found	Not Found	Not Found	Not Found	Not Found	Not Found	Not Found	Not Found	Not Found	Not Found	Not Found	Not Found	Not Found	Not Found	Not Found	Not Found	Not Found	High	Not Found	Not Found	Not Found	Not Found	Not Found	Not Found	Not Found	Not Found	Not Found	Not Found	Not Found	Not Found	Not Found	Not Found	Not Found
FALSE	High	Master Protein	P0ABK6	Cysteine synthase A OS=Escherichia coli O157:H7 GN=cysK PE=3 SV=2	0	4.491	5.57276	1	4	1	1	323	34.5	6.06	Not Found	Not Found	Not Found	Not Found	Not Found	Not Found	Not Found	Not Found	Not Found	Not Found	Not Found	Not Found	Not Found	Not Found	Not Found	Not Found	Not Found	Not Found	High	Not Found	Not Found	High	Not Found	Not Found	Not Found	Not Found	Not Found	Not Found	Not Found	Not Found	Not Found	Not Found	Not Found	Not Found	Not Found
FALSE	High	Master Protein	P19318	Respiratory nitrate reductase 2 beta chain OS=Escherichia coli (strain K12) GN=narY PE=1 SV=2	0.009	1.798	1.94553	1	1	1	1	514	58.5	5.92	Not Found	Not Found	Not Found	Not Found	Not Found	Not Found	Not Found	Not Found	Not Found	Not Found	Not Found	Not Found	Not Found	Not Found	Not Found	Not Found	Not Found	Not Found	Not Found	Not Found	Not Found	Not Found	Not Found	Not Found	High	Not Found	Not Found	Not Found	Not Found	Not Found	Not Found	Not Found	Not Found	Not Found	Not Found
FALSE	High	Master Protein	Q2G1B9	Ribulose-5-phosphate reductase 1 OS=Staphylococcus aureus (strain NCTC 8325) GN=tarJ PE=1 SV=1	0	3.016	6.15836	1	3	1	1	341	38.4	5.12	Not Found	Not Found	Not Found	Not Found	High	Not Found	Not Found	Not Found	High	Not Found	High	Not Found	Not Found	Not Found	Not Found	Not Found	Not Found	Not Found	Not Found	Not Found	Not Found	Not Found	Not Found	Not Found	Not Found	Not Found	Not Found	Not Found	Not Found	Not Found	Not Found	Not Found	Not Found	Not Found	Not Found
FALSE	High	Master Protein	P0A296	Transcription termination factor Rho OS=Salmonella typhi GN=rho PE=3 SV=1	0	10.407	3.81862	1	5	1	1	419	47	7.25	Not Found	Not Found	Not Found	Not Found	Not Found	Not Found	Not Found	Not Found	Not Found	Not Found	Not Found	Not Found	Not Found	Not Found	Not Found	Not Found	Not Found	Not Found	High	Not Found	Not Found	Not Found	Not Found	Not Found	Not Found	Not Found	Not Found	Not Found	Not Found	Not Found	Not Found	Not Found	Not Found	Not Found	Not Found
FALSE	High	Master Protein	A4J135	50S ribosomal protein L36 OS=Desulfotomaculum reducens (strain MI-1) GN=rpmJ PE=3 SV=1	0.008	1.895	24.3243	1	4	1	1	37	4.3	10.01	High	Not Found	Not Found	High	Not Found	Not Found	Not Found	Not Found	Not Found	High	Not Found	Not Found	Not Found	Not Found	Not Found	Not Found	Not Found	Not Found	Not Found	Not Found	Not Found	Not Found	Not Found	Not Found	Not Found	Not Found	Not Found	Not Found	Not Found	Not Found	Not Found	Not Found	Not Found	Not Found	Not Found
FALSE	High	Master Protein	B1LNR6	Phosphoenolpyruvate carboxylase OS=Escherichia coli (strain SMS-3-5 / SECEC) GN=ppc PE=3 SV=1	0	3.125	1.1325	1	1	1	1	883	99	5.74	Not Found	Not Found	Not Found	Not Found	Not Found	Not Found	Not Found	Not Found	Not Found	Not Found	Not Found	Not Found	Not Found	Not Found	Not Found	Not Found	Not Found	Not Found	Not Found	High	Not Found	Not Found	Not Found	Not Found	Not Found	Not Found	Not Found	Not Found	Not Found	Not Found	Not Found	Not Found	Not Found	Not Found	Not Found
FALSE	High	Master Protein	P9WFS1	Thymidine phosphorylase OS=Mycobacterium tuberculosis (strain ATCC 25618 / H37Rv) GN=deoA PE=1 SV=1	0	3.48	3.27869	1	6	1	1	427	44.5	6.96	Not Found	Not Found	Not Found	High	Not Found	Not Found	High	High	High	Not Found	High	Not Found	Not Found	Not Found	Not Found	Not Found	Not Found	Not Found	Not Found	Not Found	Not Found	Not Found	Not Found	Not Found	Not Found	Not Found	Not Found	Not Found	Not Found	Not Found	Not Found	Not Found	Not Found	Not Found	Not Found
FALSE	High	Master Protein	Q8K9M2	Glucose-6-phosphate 1-dehydrogenase OS=Buchnera aphidicola subsp. Schizaphis graminum (strain Sg) GN=zwf PE=3 SV=1	0.008	1.884	2.04082	1	1	1	1	490	57.5	9.54	Not Found	Not Found	Not Found	Not Found	Not Found	Not Found	Not Found	Not Found	Not Found	Not Found	Not Found	Not Found	Not Found	Not Found	Not Found	Not Found	Not Found	Not Found	Not Found	Not Found	Not Found	Not Found	Not Found	High	Not Found	Not Found	Not Found	Not Found	Not Found	Not Found	Not Found	Not Found	Not Found	Not Found	Not Found
FALSE	High	Master Protein	P31142	3-mercaptopyruvate sulfurtransferase OS=Escherichia coli (strain K12) GN=sseA PE=1 SV=3	0	7.703	4.27046	1	3	1	1	281	30.8	4.69	Not Found	Not Found	Not Found	Not Found	Not Found	Not Found	Not Found	Not Found	Not Found	Not Found	Not Found	Not Found	Not Found	Not Found	Not Found	Not Found	Not Found	Not Found	Not Found	High	Not Found	Not Found	High	High	Not Found	Not Found	Not Found	Not Found	Not Found	Not Found	Not Found	Not Found	Not Found	Not Found	Not Found
FALSE	High	Master Protein	A5ITX5	Serine protease SplF OS=Staphylococcus aureus (strain JH9) GN=splF PE=3 SV=1	0.002	2.09	7.53138	1	1	1	1	239	25.6	9.16	Not Found	Not Found	Not Found	Not Found	Not Found	Not Found	Not Found	Not Found	Not Found	Not Found	Not Found	High	Not Found	Not Found	Not Found	Not Found	Not Found	Not Found	Not Found	Not Found	Not Found	Not Found	Not Found	Not Found	Not Found	Not Found	Not Found	Not Found	Not Found	Not Found	Not Found	Not Found	Not Found	Not Found	Not Found
FALSE	High	Master Protein	A1AI47	Probable GTP-binding protein EngB OS=Escherichia coli O1:K1 / APEC GN=engB PE=3 SV=1	0	4.177	6.97674	1	2	1	1	215	24.1	6.81	Not Found	Not Found	Not Found	Not Found	Not Found	Not Found	Not Found	Not Found	Not Found	Not Found	Not Found	Not Found	Not Found	Not Found	Not Found	Not Found	Not Found	Not Found	Not Found	Not Found	Not Found	Not Found	Not Found	Not Found	High	Not Found	Not Found	Not Found	Not Found	Not Found	Not Found	Not Found	Not Found	Not Found	Not Found
FALSE	High	Master Protein	Q59385	Copper-exporting P-type ATPase A OS=Escherichia coli (strain K12) GN=copA PE=1 SV=4	0	6.018	2.27818	1	7	1	1	834	87.8	5.57	Not Found	Not Found	Not Found	Not Found	Not Found	Not Found	Not Found	Not Found	Not Found	Not Found	Not Found	Not Found	Not Found	Not Found	Not Found	Not Found	Not Found	Not Found	High	Not Found	High	Not Found	Not Found	Not Found	High	Not Found	Not Found	Not Found	Not Found	Not Found	Not Found	Not Found	Not Found	Not Found	Not Found
FALSE	High	Master Protein	A4W7F3	Adenine phosphoribosyltransferase OS=Enterobacter sp. (strain 638) GN=apt PE=3 SV=1	0	9.42	8.19672	1	3	1	1	183	20.1	5.43	Not Found	Not Found	Not Found	Not Found	Not Found	Not Found	Not Found	Not Found	Not Found	Not Found	Not Found	Not Found	Not Found	Not Found	Not Found	Not Found	Not Found	Not Found	High	Not Found	Not Found	Not Found	Not Found	Not Found	Not Found	Not Found	Not Found	Not Found	Not Found	Not Found	Not Found	Not Found	Not Found	Not Found	Not Found
FALSE	High	Master Protein	A5A6M2	Annexin A1 OS=Pan troglodytes GN=ANXA1 PE=2 SV=1	0	11.956	4.33526	1	3	1	1	346	38.7	7.02	High	Not Found	Not Found	Not Found	Not Found	Not Found	Not Found	Not Found	Not Found	High	Not Found	Not Found	Not Found	Not Found	Not Found	Not Found	Not Found	Not Found	Not Found	Not Found	Not Found	Not Found	Not Found	Not Found	Not Found	Not Found	Not Found	Not Found	Not Found	Not Found	Not Found	Not Found	Not Found	Not Found	Not Found
FALSE	High	Master Protein	P0A9L3	FKBP-type 22 kDa peptidyl-prolyl cis-trans isomerase OS=Escherichia coli (strain K12) GN=fklB PE=1 SV=2	0	5.772	9.2233	1	4	1	1	206	22.2	4.89	Not Found	Not Found	Not Found	Not Found	Not Found	Not Found	Not Found	Not Found	Not Found	Not Found	Not Found	Not Found	Not Found	Not Found	Not Found	Not Found	Not Found	Not Found	High	Not Found	Not Found	High	Not Found	Not Found	Not Found	Not Found	Not Found	Not Found	Not Found	Not Found	Not Found	Not Found	Not Found	Not Found	Not Found
FALSE	High	Master Protein	P0AAI8	3-oxoacyl-[acyl-carrier-protein] synthase 2 OS=Shigella flexneri GN=fabF PE=3 SV=2	0	4.038	7.50605	1	2	1	1	413	43	6.09	Not Found	Not Found	Not Found	Not Found	Not Found	Not Found	Not Found	Not Found	Not Found	Not Found	Not Found	Not Found	Not Found	Not Found	Not Found	Not Found	Not Found	Not Found	Not Found	Not Found	Not Found	Not Found	Not Found	Not Found	High	Not Found	Not Found	Not Found	Not Found	Not Found	Not Found	Not Found	Not Found	Not Found	Not Found
FALSE	High	Master Protein	A8Z402	Peptide methionine sulfoxide reductase MsrB OS=Staphylococcus aureus (strain USA300 / TCH1516) GN=msrB PE=3 SV=1	0	3.918	11.9718	1	1	1	1	142	16.3	4.86	Not Found	Not Found	Not Found	High	Not Found	Not Found	Not Found	Not Found	Not Found	Not Found	Not Found	Not Found	Not Found	Not Found	Not Found	Not Found	Not Found	Not Found	Not Found	Not Found	Not Found	Not Found	Not Found	Not Found	Not Found	Not Found	Not Found	Not Found	Not Found	Not Found	Not Found	Not Found	Not Found	Not Found	Not Found
FALSE	High	Master Protein	P0AGL2	Putative reactive intermediate deaminase TdcF OS=Escherichia coli (strain K12) GN=tdcF PE=1 SV=1	0	4.589	6.97674	1	6	1	1	129	14	5.21	Not Found	Not Found	Not Found	Not Found	Not Found	Not Found	Not Found	Not Found	Not Found	Not Found	Not Found	Not Found	Not Found	Not Found	Not Found	Not Found	High	Not Found	Not Found	Not Found	High	Not Found	Not Found	High	High	Not Found	Not Found	Not Found	Not Found	Not Found	Not Found	Not Found	Not Found	Not Found	Not Found
FALSE	High	Master Protein	P31433	AsmA family protein YicH OS=Escherichia coli (strain K12) GN=yicH PE=3 SV=2	0	3.051	1.75747	1	1	1	1	569	62.2	6.02	Not Found	Not Found	Not Found	Not Found	Not Found	Not Found	Not Found	Not Found	Not Found	Not Found	Not Found	Not Found	Not Found	Not Found	Not Found	Not Found	Not Found	Not Found	Not Found	High	Not Found	Not Found	Not Found	Not Found	Not Found	Not Found	Not Found	Not Found	Not Found	Not Found	Not Found	Not Found	Not Found	Not Found	Not Found
FALSE	High	Master Protein	P63726	Succinate dehydrogenase cytochrome b556 subunit OS=Salmonella typhi GN=sdhC PE=3 SV=1	0.002	2.148	9.30233	1	2	1	1	129	14.3	9.32	Not Found	Not Found	Not Found	Not Found	Not Found	Not Found	Not Found	Not Found	Not Found	Not Found	Not Found	Not Found	Not Found	Not Found	Not Found	Not Found	Not Found	Not Found	Not Found	Not Found	Not Found	Not Found	Not Found	Not Found	High	Not Found	Not Found	Not Found	Not Found	Not Found	Not Found	Not Found	Not Found	Not Found	Not Found
FALSE	High	Master Protein	Q1QZ63	30S ribosomal protein S6 OS=Chromohalobacter salexigens (strain DSM 3043 / ATCC BAA-138 / NCIMB 13768) GN=rpsF PE=3 SV=1	0	17.494	17.7778	1	1	1	1	135	15.7	6.04	Not Found	Not Found	Not Found	Not Found	Not Found	Not Found	Not Found	Not Found	Not Found	Not Found	Not Found	Not Found	Not Found	Not Found	Not Found	Not Found	Not Found	Not Found	Not Found	High	Not Found	Not Found	Not Found	Not Found	Not Found	Not Found	Not Found	Not Found	Not Found	Not Found	Not Found	Not Found	Not Found	Not Found	Not Found
FALSE	High	Master Protein	Q5HFX8	Cell cycle protein GpsB OS=Staphylococcus aureus (strain COL) GN=gpsB PE=3 SV=1	0	9.586	18.4211	1	5	1	1	114	13.1	6.19	High	Not Found	Not Found	High	Not Found	Not Found	Not Found	Not Found	Not Found	High	Not Found	Not Found	Not Found	Not Found	Not Found	Not Found	Not Found	Not Found	Not Found	Not Found	Not Found	Not Found	Not Found	Not Found	Not Found	Not Found	Not Found	Not Found	Not Found	Not Found	Not Found	Not Found	Not Found	Not Found	Not Found
FALSE	High	Master Protein	A6H1G0	Holliday junction ATP-dependent DNA helicase RuvA OS=Flavobacterium psychrophilum (strain JIP02/86 / ATCC 49511) GN=ruvA PE=3 SV=1	0	4.924	7.77202	1	3	1	1	193	21	7.53	Not Found	Not Found	Not Found	Not Found	Not Found	High	Not Found	Not Found	Not Found	High	Not Found	Not Found	Not Found	Not Found	Not Found	Not Found	Not Found	Not Found	Not Found	Not Found	Not Found	Not Found	Not Found	Not Found	Not Found	Not Found	Not Found	Not Found	Not Found	Not Found	Not Found	Not Found	Not Found	Not Found	Not Found
FALSE	High	Master Protein	P0ABH9	ATP-dependent Clp protease ATP-binding subunit ClpA OS=Escherichia coli (strain K12) GN=clpA PE=1 SV=1	0	4.568	1.71504	1	1	1	1	758	84.2	6.32	Not Found	Not Found	Not Found	Not Found	Not Found	Not Found	Not Found	Not Found	Not Found	Not Found	Not Found	Not Found	Not Found	Not Found	Not Found	Not Found	Not Found	Not Found	Not Found	High	Not Found	Not Found	Not Found	Not Found	Not Found	Not Found	Not Found	Not Found	Not Found	Not Found	Not Found	Not Found	Not Found	Not Found	Not Found
FALSE	High	Master Protein	P23843	Periplasmic oligopeptide-binding protein OS=Escherichia coli (strain K12) GN=oppA PE=1 SV=2	0	3.204	3.8674	1	2	1	1	543	60.9	6.49	Not Found	Not Found	Not Found	Not Found	Not Found	Not Found	Not Found	Not Found	Not Found	Not Found	Not Found	Not Found	Not Found	Not Found	Not Found	Not Found	Not Found	Not Found	Not Found	Not Found	High	Not Found	Not Found	High	Not Found	Not Found	Not Found	Not Found	Not Found	Not Found	Not Found	Not Found	Not Found	Not Found	Not Found
FALSE	High	Master Protein	A1S6G7	50S ribosomal protein L20 OS=Shewanella amazonensis (strain ATCC BAA-1098 / SB2B) GN=rplT PE=3 SV=1	0	3.616	8.40336	1	1	1	1	119	13.7	11.34	Not Found	Not Found	Not Found	Not Found	Not Found	Not Found	Not Found	Not Found	Not Found	Not Found	Not Found	Not Found	Not Found	Not Found	Not Found	Not Found	High	Not Found	Not Found	Not Found	Not Found	Not Found	Not Found	Not Found	Not Found	Not Found	Not Found	Not Found	Not Found	Not Found	Not Found	Not Found	Not Found	Not Found	Not Found
FALSE	High	Master Protein	A4WGH1	tRNA modification GTPase MnmE OS=Enterobacter sp. (strain 638) GN=mnmE PE=3 SV=1	0.009	1.759	2.64317	1	2	1	1	454	49	5.08	Not Found	Not Found	Not Found	Not Found	Not Found	Not Found	Not Found	Not Found	Not Found	Not Found	Not Found	Not Found	Not Found	High	Not Found	Not Found	Not Found	Not Found	Not Found	High	Not Found	Not Found	Not Found	Not Found	Not Found	Not Found	Not Found	Not Found	Not Found	Not Found	Not Found	Not Found	Not Found	Not Found	Not Found
FALSE	High	Master Protein	Q6GHG2	30S ribosomal protein S15 OS=Staphylococcus aureus (strain MRSA252) GN=rpsO PE=3 SV=1	0	19.63	31.4607	1	3	1	1	89	10.6	10.51	Not Found	Not Found	Not Found	Not Found	High	Not Found	Not Found	Not Found	Not Found	Not Found	Not Found	Not Found	Not Found	Not Found	Not Found	Not Found	Not Found	Not Found	Not Found	Not Found	Not Found	Not Found	Not Found	Not Found	Not Found	Not Found	Not Found	Not Found	Not Found	Not Found	Not Found	Not Found	Not Found	Not Found	Not Found
FALSE	High	Master Protein	A6TWG9	30S ribosomal protein S14 type Z OS=Alkaliphilus metalliredigens (strain QYMF) GN=rpsZ PE=3 SV=1	0.008	1.891	19.6721	1	1	1	1	61	7.2	10.49	Not Found	Not Found	Not Found	Not Found	Not Found	Not Found	Not Found	Not Found	Not Found	High	Not Found	Not Found	Not Found	Not Found	Not Found	Not Found	Not Found	Not Found	Not Found	Not Found	Not Found	Not Found	Not Found	Not Found	Not Found	Not Found	Not Found	Not Found	Not Found	Not Found	Not Found	Not Found	Not Found	Not Found	Not Found
FALSE	High	Master Protein	P96185	Protein RecA OS=Xenorhabdus bovienii GN=recA PE=3 SV=2	0	4.42	4.7486	1	1	1	1	358	38.5	5.33	Not Found	Not Found	Not Found	Not Found	Not Found	Not Found	Not Found	Not Found	Not Found	Not Found	Not Found	Not Found	Not Found	Not Found	Not Found	Not Found	Not Found	Not Found	Not Found	Not Found	Not Found	Not Found	Not Found	Not Found	High	Not Found	Not Found	Not Found	Not Found	Not Found	Not Found	Not Found	Not Found	Not Found	Not Found
FALSE	High	Master Protein	P0AGF6	L-threonine dehydratase catabolic TdcB OS=Escherichia coli (strain K12) GN=tdcB PE=1 SV=1	0	5.162	7.59878	1	4	1	1	329	35.2	6.1	Not Found	Not Found	Not Found	Not Found	Not Found	Not Found	Not Found	Not Found	Not Found	Not Found	Not Found	Not Found	Not Found	Not Found	Not Found	Not Found	Not Found	Not Found	Not Found	Not Found	Not Found	Not Found	Not Found	Not Found	High	Not Found	Not Found	Not Found	Not Found	Not Found	Not Found	Not Found	Not Found	Not Found	Not Found
FALSE	High	Master Protein	A1ABI2	Tyrosine--tRNA ligase OS=Escherichia coli O1:K1 / APEC GN=tyrS PE=3 SV=1	0	8.755	3.97196	1	1	1	1	428	48	5.68	Not Found	Not Found	Not Found	Not Found	Not Found	Not Found	Not Found	Not Found	Not Found	Not Found	Not Found	Not Found	Not Found	Not Found	Not Found	Not Found	Not Found	Not Found	Not Found	High	Not Found	Not Found	Not Found	Not Found	Not Found	Not Found	Not Found	Not Found	Not Found	Not Found	Not Found	Not Found	Not Found	Not Found	Not Found
FALSE	High	Master Protein	A8AG06	2-dehydro-3-deoxyphosphooctonate aldolase OS=Citrobacter koseri (strain ATCC BAA-895 / CDC 4225-83 / SGSC4696) GN=kdsA PE=3 SV=1	0	11.067	6.33803	1	3	1	1	284	30.8	6.54	Not Found	Not Found	Not Found	Not Found	Not Found	Not Found	Not Found	Not Found	Not Found	Not Found	Not Found	Not Found	Not Found	Not Found	High	High	Not Found	High	Not Found	Not Found	Not Found	Not Found	Not Found	Not Found	Not Found	Not Found	Not Found	Not Found	Not Found	Not Found	Not Found	Not Found	Not Found	Not Found	Not Found
FALSE	High	Master Protein	P0ADB3	Osmotically-inducible putative lipoprotein OsmE OS=Shigella flexneri GN=osmE PE=3 SV=1	0	2.634	17.8571	1	1	1	1	112	12	7.87	Not Found	Not Found	Not Found	Not Found	Not Found	Not Found	Not Found	Not Found	Not Found	Not Found	Not Found	Not Found	Not Found	Not Found	Not Found	Not Found	Not Found	Not Found	Not Found	Not Found	Not Found	Not Found	Not Found	Not Found	High	Not Found	Not Found	Not Found	Not Found	Not Found	Not Found	Not Found	Not Found	Not Found	Not Found
FALSE	High	Master Protein	P0AEP5	UTP--glucose-1-phosphate uridylyltransferase OS=Escherichia coli O157:H7 GN=galU PE=3 SV=2	0.001	2.483	3.64238	1	2	1	1	302	32.9	5.24	Not Found	Not Found	Not Found	Not Found	Not Found	Not Found	Not Found	Not Found	Not Found	Not Found	Not Found	Not Found	Not Found	Not Found	Not Found	Not Found	Not Found	Not Found	Not Found	Not Found	Not Found	Not Found	Not Found	Not Found	High	Not Found	Not Found	Not Found	Not Found	Not Found	Not Found	Not Found	Not Found	Not Found	Not Found
FALSE	High	Master Protein	P15888	Oxygen-insensitive NAD(P)H nitroreductase OS=Salmonella typhimurium (strain LT2 / SGSC1412 / ATCC 700720) GN=nfsB PE=1 SV=1	0	3.786	5.99078	1	3	1	1	217	23.9	5.64	Not Found	Not Found	Not Found	Not Found	Not Found	Not Found	Not Found	Not Found	Not Found	Not Found	Not Found	Not Found	Not Found	Not Found	Not Found	Not Found	Not Found	Not Found	Not Found	Not Found	Not Found	Not Found	Not Found	Not Found	High	Not Found	Not Found	Not Found	Not Found	Not Found	Not Found	Not Found	Not Found	Not Found	Not Found
FALSE	High	Master Protein	P22106	Asparagine synthetase B [glutamine-hydrolyzing] OS=Escherichia coli (strain K12) GN=asnB PE=1 SV=3	0	6.342	3.79061	1	7	1	1	554	62.6	5.87	Not Found	Not Found	Not Found	Not Found	Not Found	Not Found	Not Found	Not Found	Not Found	Not Found	Not Found	Not Found	Not Found	Not Found	Not Found	Not Found	Not Found	High	High	High	Not Found	Not Found	Not Found	High	High	Not Found	Not Found	Not Found	Not Found	Not Found	Not Found	Not Found	Not Found	Not Found	Not Found
FALSE	High	Master Protein	P0ADU5	Protein YgiW OS=Escherichia coli (strain K12) GN=ygiW PE=1 SV=1	0	2.588	8.46154	1	6	1	1	130	14	5.26	Not Found	Not Found	Not Found	Not Found	Not Found	Not Found	Not Found	Not Found	Not Found	Not Found	Not Found	Not Found	Not Found	Not Found	Not Found	Not Found	Not Found	Not Found	Not Found	Not Found	High	Not Found	Not Found	Not Found	High	Not Found	Not Found	Not Found	Not Found	Not Found	Not Found	Not Found	Not Found	Not Found	Not Found
FALSE	High	Master Protein	Q2FZQ3	Enoyl-[acyl-carrier-protein] reductase [NADPH] FabI OS=Staphylococcus aureus (strain NCTC 8325) GN=fabI PE=1 SV=1	0	6.608	8.20312	1	1	1	1	256	28	5.9	Not Found	Not Found	Not Found	Not Found	High	Not Found	Not Found	Not Found	Not Found	Not Found	Not Found	Not Found	Not Found	Not Found	Not Found	Not Found	Not Found	Not Found	Not Found	Not Found	Not Found	Not Found	Not Found	Not Found	Not Found	Not Found	Not Found	Not Found	Not Found	Not Found	Not Found	Not Found	Not Found	Not Found	Not Found
FALSE	High	Master Protein	P0A1G5	RNA polymerase-binding transcription factor DksA OS=Salmonella typhimurium (strain LT2 / SGSC1412 / ATCC 700720) GN=dksA PE=3 SV=1	0	11.08	11.9205	1	5	1	1	151	17.5	5.12	Not Found	Not Found	Not Found	Not Found	Not Found	Not Found	Not Found	Not Found	Not Found	Not Found	Not Found	Not Found	Not Found	Not Found	Not Found	Not Found	Not Found	Not Found	Not Found	Not Found	High	Not Found	Not Found	Not Found	High	Not Found	Not Found	Not Found	Not Found	Not Found	Not Found	Not Found	Not Found	Not Found	Not Found
FALSE	High	Master Protein	P0A9G6	Isocitrate lyase OS=Escherichia coli (strain K12) GN=aceA PE=1 SV=1	0.008	1.88	3.45622	1	2	1	1	434	47.5	5.31	Not Found	Not Found	Not Found	Not Found	Not Found	Not Found	Not Found	Not Found	Not Found	Not Found	Not Found	Not Found	Not Found	Not Found	Not Found	Not Found	Not Found	Not Found	High	Not Found	Not Found	Not Found	Not Found	Not Found	Not Found	Not Found	Not Found	Not Found	Not Found	Not Found	Not Found	Not Found	Not Found	Not Found	Not Found
FALSE	High	Master Protein	Q6G930	Probable glycine dehydrogenase (decarboxylating) subunit 1 OS=Staphylococcus aureus (strain MSSA476) GN=gcvPA PE=3 SV=1	0	4.045	3.7694	1	1	1	1	451	50	5.2	Not Found	Not Found	Not Found	Not Found	High	Not Found	Not Found	Not Found	Not Found	Not Found	Not Found	Not Found	Not Found	Not Found	Not Found	Not Found	Not Found	Not Found	Not Found	Not Found	Not Found	Not Found	Not Found	Not Found	Not Found	Not Found	Not Found	Not Found	Not Found	Not Found	Not Found	Not Found	Not Found	Not Found	Not Found
FALSE	High	Master Protein	A4WFB0	50S ribosomal protein L30 OS=Enterobacter sp. (strain 638) GN=rpmD PE=3 SV=1	0	5.096	18.6441	1	4	1	1	59	6.6	10.59	Not Found	Not Found	Not Found	Not Found	Not Found	Not Found	Not Found	Not Found	Not Found	Not Found	Not Found	Not Found	Not Found	Not Found	Not Found	Not Found	Not Found	Not Found	High	Not Found	Not Found	Not Found	Not Found	Not Found	Not Found	Not Found	Not Found	Not Found	Not Found	Not Found	Not Found	Not Found	Not Found	Not Found	Not Found
FALSE	High	Master Protein	P68689	Glutaredoxin 1 OS=Shigella flexneri GN=grxA PE=3 SV=1	0.009	1.756	18.8235	1	1	1	1	85	9.7	4.97	Not Found	Not Found	Not Found	Not Found	Not Found	Not Found	Not Found	Not Found	Not Found	Not Found	Not Found	Not Found	Not Found	Not Found	Not Found	Not Found	Not Found	Not Found	Not Found	Not Found	Not Found	Not Found	Not Found	Not Found	High	Not Found	Not Found	Not Found	Not Found	Not Found	Not Found	Not Found	Not Found	Not Found	Not Found
FALSE	High	Master Protein	Q2G0J1	Putative heme-dependent peroxidase SAOUHSC_00573 OS=Staphylococcus aureus (strain NCTC 8325) GN=SAOUHSC_00573 PE=3 SV=1	0.002	2.118	5.2	1	1	1	1	250	29.4	5.26	Not Found	Not Found	Not Found	High	Not Found	Not Found	Not Found	Not Found	Not Found	Not Found	Not Found	Not Found	Not Found	Not Found	Not Found	Not Found	Not Found	Not Found	Not Found	Not Found	Not Found	Not Found	Not Found	Not Found	Not Found	Not Found	Not Found	Not Found	Not Found	Not Found	Not Found	Not Found	Not Found	Not Found	Not Found
FALSE	High	Master Protein	P0ADS0	Pyrimidine/purine nucleotide 5'-monophosphate nucleosidase OS=Escherichia coli O157:H7 GN=ppnN PE=3 SV=1	0.008	1.959	3.52423	1	1	1	1	454	50.9	6.48	Not Found	Not Found	Not Found	Not Found	Not Found	Not Found	Not Found	Not Found	Not Found	Not Found	Not Found	Not Found	Not Found	Not Found	Not Found	Not Found	Not Found	Not Found	High	Not Found	Not Found	Not Found	Not Found	Not Found	Not Found	Not Found	Not Found	Not Found	Not Found	Not Found	Not Found	Not Found	Not Found	Not Found	Not Found
FALSE	High	Master Protein	B2VJ42	Cell division topological specificity factor OS=Erwinia tasmaniensis (strain DSM 17950 / CIP 109463 / Et1/99) GN=minE PE=3 SV=1	0	3.209	9.89011	1	1	1	1	91	10.6	5.55	Not Found	Not Found	Not Found	Not Found	Not Found	Not Found	Not Found	Not Found	Not Found	Not Found	Not Found	Not Found	Not Found	Not Found	Not Found	Not Found	Not Found	Not Found	High	Not Found	Not Found	Not Found	Not Found	Not Found	Not Found	Not Found	Not Found	Not Found	Not Found	Not Found	Not Found	Not Found	Not Found	Not Found	Not Found
FALSE	High	Master Protein	P0AAB8	Universal stress protein D OS=Escherichia coli (strain K12) GN=uspD PE=2 SV=1	0.009	1.786	12.6761	1	1	1	1	142	16.3	6.87	Not Found	Not Found	Not Found	Not Found	Not Found	Not Found	Not Found	Not Found	Not Found	Not Found	Not Found	Not Found	Not Found	Not Found	Not Found	Not Found	High	Not Found	Not Found	Not Found	Not Found	Not Found	Not Found	Not Found	Not Found	Not Found	Not Found	Not Found	Not Found	Not Found	Not Found	Not Found	Not Found	Not Found	Not Found
FALSE	High	Master Protein	P23534	Phosphocarrier protein HPr OS=Staphylococcus carnosus GN=ptsH PE=1 SV=2	0	4.322	13.6364	1	1	1	1	88	9.5	4.48	Not Found	Not Found	Not Found	High	Not Found	Not Found	Not Found	Not Found	Not Found	Not Found	Not Found	Not Found	Not Found	Not Found	Not Found	Not Found	Not Found	Not Found	Not Found	Not Found	Not Found	Not Found	Not Found	Not Found	Not Found	Not Found	Not Found	Not Found	Not Found	Not Found	Not Found	Not Found	Not Found	Not Found	Not Found
FALSE	High	Master Protein	A4WG49	Soluble pyridine nucleotide transhydrogenase OS=Enterobacter sp. (strain 638) GN=sthA PE=3 SV=1	0	5.211	3.21888	1	4	1	1	466	51.5	6.58	Not Found	Not Found	Not Found	Not Found	Not Found	Not Found	Not Found	Not Found	Not Found	Not Found	Not Found	Not Found	Not Found	Not Found	Not Found	Not Found	Not Found	Not Found	High	Not Found	High	Not Found	Not Found	Not Found	High	Not Found	Not Found	Not Found	Not Found	Not Found	Not Found	Not Found	Not Found	Not Found	Not Found
FALSE	High	Master Protein	B5YSJ3	Protein deglycase HchA OS=Escherichia coli O157:H7 (strain EC4115 / EHEC) GN=hchA PE=3 SV=1	0	4.613	5.65371	1	4	1	1	283	31.2	5.91	Not Found	Not Found	Not Found	Not Found	Not Found	Not Found	Not Found	Not Found	Not Found	Not Found	Not Found	Not Found	Not Found	Not Found	Not Found	Not Found	Not Found	Not Found	Not Found	Not Found	High	Not Found	Not Found	Not Found	High	Not Found	Not Found	Not Found	Not Found	Not Found	Not Found	Not Found	Not Found	Not Found	Not Found
FALSE	High	Master Protein	P28904	Trehalose-6-phosphate hydrolase OS=Escherichia coli (strain K12) GN=treC PE=1 SV=3	0	4.16	3.26679	1	1	1	1	551	63.8	5.85	Not Found	Not Found	Not Found	Not Found	Not Found	Not Found	Not Found	Not Found	Not Found	Not Found	Not Found	Not Found	Not Found	Not Found	Not Found	Not Found	Not Found	Not Found	Not Found	Not Found	Not Found	Not Found	Not Found	Not Found	High	Not Found	Not Found	Not Found	Not Found	Not Found	Not Found	Not Found	Not Found	Not Found	Not Found
FALSE	High	Master Protein	P0AA01	Transcription termination/antitermination protein NusG OS=Escherichia coli O6:H1 (strain CFT073 / ATCC 700928 / UPEC) GN=nusG PE=3 SV=2	0	10.38	14.3646	1	1	1	1	181	20.5	6.81	Not Found	Not Found	Not Found	Not Found	Not Found	Not Found	Not Found	Not Found	Not Found	Not Found	Not Found	Not Found	Not Found	Not Found	Not Found	Not Found	Not Found	Not Found	Not Found	High	Not Found	Not Found	Not Found	Not Found	Not Found	Not Found	Not Found	Not Found	Not Found	Not Found	Not Found	Not Found	Not Found	Not Found	Not Found
FALSE	High	Master Protein	Q2NWD9	Bifunctional protein HldE OS=Sodalis glossinidius (strain morsitans) GN=hldE PE=3 SV=1	0	3.147	2.4948	1	1	1	1	481	51.3	5.48	Not Found	Not Found	Not Found	Not Found	Not Found	Not Found	Not Found	Not Found	Not Found	Not Found	Not Found	Not Found	Not Found	Not Found	Not Found	Not Found	Not Found	Not Found	Not Found	Not Found	Not Found	Not Found	Not Found	Not Found	High	Not Found	Not Found	Not Found	Not Found	Not Found	Not Found	Not Found	Not Found	Not Found	Not Found
FALSE	High	Master Protein	P0AGD2	Superoxide dismutase [Cu-Zn] OS=Escherichia coli O157:H7 GN=sodC PE=3 SV=1	0	4.123	23.6994	1	3	1	1	173	17.7	6.42	Not Found	Not Found	Not Found	Not Found	Not Found	Not Found	Not Found	Not Found	Not Found	Not Found	Not Found	Not Found	Not Found	Not Found	Not Found	Not Found	Not Found	Not Found	Not Found	Not Found	High	Not Found	Not Found	Not Found	Not Found	Not Found	Not Found	Not Found	Not Found	Not Found	Not Found	Not Found	Not Found	Not Found	Not Found
FALSE	High	Master Protein	Q2YU76	Uncharacterized protein SAB1858c OS=Staphylococcus aureus (strain bovine RF122 / ET3-1) GN=SAB1858c PE=3 SV=1	0	2.94	3.21637	1	1	1	1	342	38.5	5.14	Not Found	Not Found	Not Found	High	Not Found	Not Found	Not Found	Not Found	Not Found	Not Found	Not Found	Not Found	Not Found	Not Found	Not Found	Not Found	Not Found	Not Found	Not Found	Not Found	Not Found	Not Found	Not Found	Not Found	Not Found	Not Found	Not Found	Not Found	Not Found	Not Found	Not Found	Not Found	Not Found	Not Found	Not Found
FALSE	High	Master Protein	Q5UPB6	Putative ankyrin repeat protein L45 OS=Acanthamoeba polyphaga mimivirus GN=MIMI_L45 PE=4 SV=1	0.008	1.948	6.60793	1	1	1	1	227	26.1	6.27	Not Found	Not Found	Not Found	Not Found	Not Found	Not Found	Not Found	Not Found	Not Found	Not Found	Not Found	Not Found	Not Found	Not Found	Not Found	Not Found	Not Found	Not Found	Not Found	Not Found	Not Found	Not Found	Not Found	Not Found	High	Not Found	Not Found	Not Found	Not Found	Not Found	Not Found	Not Found	Not Found	Not Found	Not Found
FALSE	High	Master Protein	P14407	Fumarate hydratase class I, anaerobic OS=Escherichia coli (strain K12) GN=fumB PE=1 SV=2	0	4.846	4.0146	1	2	1	1	548	60.1	6.29	Not Found	Not Found	Not Found	Not Found	Not Found	Not Found	Not Found	Not Found	Not Found	Not Found	Not Found	Not Found	Not Found	Not Found	Not Found	Not Found	Not Found	Not Found	Not Found	Not Found	Not Found	Not Found	Not Found	Not Found	High	Not Found	Not Found	Not Found	Not Found	Not Found	Not Found	Not Found	Not Found	Not Found	Not Found
FALSE	High	Master Protein	P0A1S2	DNA-binding protein H-NS OS=Salmonella typhimurium (strain LT2 / SGSC1412 / ATCC 700720) GN=hns PE=1 SV=2	0	9.727	8.0292	1	52	1	1	137	15.5	5.29	Not Found	Not Found	Not Found	Not Found	Not Found	Not Found	Not Found	Not Found	Not Found	Not Found	Not Found	Not Found	Not Found	Not Found	Not Found	Not Found	Not Found	Not Found	High	Not Found	Not Found	High	Not Found	Not Found	Not Found	Not Found	Not Found	Not Found	Not Found	Not Found	Not Found	Not Found	Not Found	Not Found	Not Found
FALSE	Medium	Master Protein	A5IRG0	3-oxoacyl-[acyl-carrier-protein] synthase 3 OS=Staphylococcus aureus (strain JH9) GN=fabH PE=3 SV=1	0.01	1.66	4.79233	1	1	1	1	313	33.9	5.06	Not Found	Not Found	Not Found	High	Not Found	Not Found	Not Found	Not Found	Not Found	Not Found	Not Found	Not Found	Not Found	Not Found	Not Found	Not Found	Not Found	Not Found	Not Found	Not Found	Not Found	Not Found	Not Found	Not Found	Not Found	Not Found	Not Found	Not Found	Not Found	Not Found	Not Found	Not Found	Not Found	Not Found	Not Found
FALSE	High	Master Protein	A6QGC9	Phosphate acyltransferase OS=Staphylococcus aureus (strain Newman) GN=plsX PE=3 SV=1	0.002	2.1	3.65854	1	1	1	1	328	35.4	6.34	Not Found	Not Found	Not Found	High	Not Found	Not Found	Not Found	Not Found	Not Found	Not Found	Not Found	Not Found	Not Found	Not Found	Not Found	Not Found	Not Found	Not Found	Not Found	Not Found	Not Found	Not Found	Not Found	Not Found	Not Found	Not Found	Not Found	Not Found	Not Found	Not Found	Not Found	Not Found	Not Found	Not Found	Not Found
FALSE	High	Master Protein	B2U1Y8	UDP-N-acetylglucosamine 1-carboxyvinyltransferase OS=Shigella boydii serotype 18 (strain CDC 3083-94 / BS512) GN=murA PE=3 SV=1	0.008	1.902	3.10263	1	1	1	1	419	44.8	6.47	Not Found	Not Found	Not Found	Not Found	Not Found	Not Found	Not Found	Not Found	Not Found	Not Found	Not Found	Not Found	Not Found	Not Found	Not Found	Not Found	Not Found	Not Found	Not Found	High	Not Found	Not Found	Not Found	Not Found	Not Found	Not Found	Not Found	Not Found	Not Found	Not Found	Not Found	Not Found	Not Found	Not Found	Not Found
FALSE	High	Master Protein	P41607	DNA-directed RNA polymerase subunit beta OS=Pinus thunbergii GN=rpoB PE=3 SV=1	0.01	1.67	1.02326	1	1	1	1	1075	122.4	7.71	Not Found	Not Found	Not Found	Not Found	High	Not Found	Not Found	Not Found	Not Found	Not Found	Not Found	Not Found	Not Found	Not Found	Not Found	Not Found	Not Found	Not Found	Not Found	Not Found	Not Found	Not Found	Not Found	Not Found	Not Found	Not Found	Not Found	Not Found	Not Found	Not Found	Not Found	Not Found	Not Found	Not Found	Not Found
FALSE	High	Master Protein	A7MID6	Protein-export protein SecB OS=Cronobacter sakazakii (strain ATCC BAA-894) GN=secB PE=3 SV=2	0	10.4	9.67742	1	4	1	1	155	17.2	4.45	Not Found	Not Found	Not Found	Not Found	Not Found	Not Found	Not Found	Not Found	Not Found	Not Found	Not Found	Not Found	Not Found	Not Found	Not Found	Not Found	High	Not Found	Not Found	Not Found	High	Not Found	Not Found	Not Found	High	Not Found	Not Found	Not Found	Not Found	Not Found	Not Found	Not Found	Not Found	Not Found	Not Found
FALSE	High	Master Protein	Q60AY8	Integration host factor subunit alpha OS=Methylococcus capsulatus (strain ATCC 33009 / NCIMB 11132 / Bath) GN=ihfA PE=3 SV=1	0	4.041	9.09091	1	3	1	1	110	12.3	9.35	Not Found	Not Found	Not Found	Not Found	Not Found	Not Found	Not Found	Not Found	Not Found	Not Found	Not Found	Not Found	Not Found	Not Found	Not Found	Not Found	Not Found	Not Found	High	Not Found	Not Found	High	Not Found	Not Found	High	Not Found	Not Found	Not Found	Not Found	Not Found	Not Found	Not Found	Not Found	Not Found	Not Found
FALSE	High	Master Protein	Q2FYP3	Conserved virulence factor B OS=Staphylococcus aureus (strain NCTC 8325) GN=cvfB PE=1 SV=1	0	4.423	7	1	3	1	1	300	34.2	5.14	Not Found	Not Found	Not Found	Not Found	Not Found	Not Found	Not Found	Not Found	Not Found	Not Found	High	Not Found	Not Found	Not Found	Not Found	Not Found	Not Found	Not Found	Not Found	Not Found	Not Found	Not Found	Not Found	Not Found	Not Found	Not Found	Not Found	Not Found	Not Found	Not Found	Not Found	Not Found	Not Found	Not Found	Not Found
FALSE	High	Master Protein	P00644	Thermonuclease OS=Staphylococcus aureus GN=nuc PE=1 SV=1	0.001	2.326	4.329	1	2	1	1	231	25.5	9.26	High	Not Found	Not Found	High	Not Found	Not Found	Not Found	Not Found	Not Found	Not Found	Not Found	Not Found	Not Found	Not Found	Not Found	Not Found	Not Found	Not Found	Not Found	Not Found	Not Found	Not Found	Not Found	Not Found	Not Found	Not Found	Not Found	Not Found	Not Found	Not Found	Not Found	Not Found	Not Found	Not Found	Not Found
FALSE	High	Master Protein	A8Z4G7	UDP-N-acetylmuramate--L-alanine ligase OS=Staphylococcus aureus (strain USA300 / TCH1516) GN=murC PE=3 SV=1	0	6.147	3.20366	1	1	1	1	437	49.2	5.15	Not Found	Not Found	Not Found	Not Found	Not Found	Not Found	Not Found	Not Found	Not Found	Not Found	High	Not Found	Not Found	Not Found	Not Found	Not Found	Not Found	Not Found	Not Found	Not Found	Not Found	Not Found	Not Found	Not Found	Not Found	Not Found	Not Found	Not Found	Not Found	Not Found	Not Found	Not Found	Not Found	Not Found	Not Found
FALSE	High	Master Protein	Q32CX2	Outer membrane protein assembly factor BamE OS=Shigella dysenteriae serotype 1 (strain Sd197) GN=bamE PE=3 SV=2	0	4.662	17.6991	1	2	1	1	113	12.3	8.51	Not Found	Not Found	Not Found	Not Found	Not Found	Not Found	Not Found	Not Found	Not Found	Not Found	Not Found	Not Found	Not Found	Not Found	Not Found	Not Found	Not Found	Not Found	Not Found	Not Found	Not Found	Not Found	Not Found	Not Found	High	Not Found	Not Found	Not Found	Not Found	Not Found	Not Found	Not Found	Not Found	Not Found	Not Found
FALSE	High	Master Protein	Q05FR8	ATP-dependent Clp protease proteolytic subunit OS=Carsonella ruddii (strain PV) GN=clpP PE=3 SV=1	0.002	2.044	11.3402	1	1	1	1	194	21.8	8.13	Not Found	Not Found	Not Found	Not Found	Not Found	Not Found	Not Found	Not Found	Not Found	Not Found	Not Found	Not Found	Not Found	Not Found	Not Found	Not Found	Not Found	Not Found	High	Not Found	Not Found	Not Found	Not Found	Not Found	Not Found	Not Found	Not Found	Not Found	Not Found	Not Found	Not Found	Not Found	Not Found	Not Found	Not Found
FALSE	High	Master Protein	Q2YT86	GTPase Obg OS=Staphylococcus aureus (strain bovine RF122 / ET3-1) GN=obg PE=3 SV=1	0	3.079	3.48837	1	2	1	1	430	47.2	5.17	Not Found	Not Found	Not Found	High	Not Found	Not Found	Not Found	Not Found	Not Found	Not Found	Not Found	Not Found	Not Found	Not Found	Not Found	Not Found	Not Found	Not Found	Not Found	Not Found	Not Found	Not Found	Not Found	Not Found	Not Found	Not Found	Not Found	Not Found	Not Found	Not Found	Not Found	Not Found	Not Found	Not Found	Not Found
FALSE	High	Master Protein	B4SWU1	ATP-dependent Clp protease proteolytic subunit OS=Salmonella newport (strain SL254) GN=clpP PE=3 SV=1	0	24.081	10.628	1	36	1	1	207	23.2	5.99	Not Found	Not Found	Not Found	Not Found	Not Found	Not Found	Not Found	Not Found	Not Found	Not Found	Not Found	Not Found	Not Found	High	Not Found	Not Found	High	High	High	High	High	High	Not Found	High	High	Not Found	Not Found	Not Found	Not Found	Not Found	Not Found	Not Found	Not Found	Not Found	Not Found
FALSE	High	Master Protein	Q8FB69	Phosphoribosylamine--glycine ligase OS=Escherichia coli O6:H1 (strain CFT073 / ATCC 700928 / UPEC) GN=purD PE=3 SV=1	0	2.588	6.75991	1	1	1	1	429	45.9	5.01	Not Found	Not Found	Not Found	Not Found	Not Found	Not Found	Not Found	Not Found	Not Found	Not Found	Not Found	Not Found	Not Found	Not Found	Not Found	Not Found	Not Found	Not Found	Not Found	Not Found	Not Found	Not Found	Not Found	Not Found	High	Not Found	Not Found	Not Found	Not Found	Not Found	Not Found	Not Found	Not Found	Not Found	Not Found
FALSE	High	Master Protein	O34751	Uncharacterized protein YloV OS=Bacillus subtilis (strain 168) GN=yloV PE=4 SV=1	0	3.664	2.71248	1	4	1	1	553	59.5	4.58	Not Found	Not Found	Not Found	High	Not Found	Not Found	Not Found	Not Found	High	Not Found	High	Not Found	Not Found	Not Found	Not Found	Not Found	Not Found	Not Found	Not Found	Not Found	Not Found	Not Found	Not Found	Not Found	Not Found	Not Found	Not Found	Not Found	Not Found	Not Found	Not Found	Not Found	Not Found	Not Found	Not Found
FALSE	High	Master Protein	O67876	Delta-aminolevulinic acid dehydratase OS=Aquifex aeolicus (strain VF5) GN=hemB PE=3 SV=1	0.001	2.35	3.63636	1	2	1	1	330	37.1	5.62	Not Found	High	Not Found	Not Found	Not Found	Not Found	High	Not Found	Not Found	Not Found	Not Found	Not Found	Not Found	Not Found	Not Found	Not Found	Not Found	Not Found	Not Found	Not Found	Not Found	Not Found	Not Found	Not Found	Not Found	Not Found	Not Found	Not Found	Not Found	Not Found	Not Found	Not Found	Not Found	Not Found	Not Found
[truncated: 18 more columns]

## Sheet: Filtered Staph coccus only
Checked	Protein FDR Confidence	Master	Accession	Description	Exp. q-value	Sum PEP Score	Coverage	# Peptides	# PSMs	# Unique Peptides	# Protein Groups	# AAs	MW [kDa]	calc. pI	Found in Sample: [S49] F49: Sample, No ACV added, S Aureus	Found in Sample: [S40] F40: Sample, No ACV added, S Aureus	Found in Sample: [S41] F41: Sample, No ACV added, S Aureus	Found in Sample: [S42] F42: Sample, No ACV added, S Aureus	Found in Sample: [S43] F43: Sample, No ACV added, S Aureus	Found in Sample: [S44] F44: Sample, No ACV added, S Aureus	Found in Sample: [S45] F45: Sample, No ACV added, S Aureus	Found in Sample: [S46] F46: Sample, No ACV added, S Aureus	Found in Sample: [S47] F47: Sample, No ACV added, S Aureus	Found in Sample: [S48] F48: Sample, No ACV added, S Aureus	Found in Sample: [S37] F37: Sample, No ACV added, S Aureus	Found in Sample: [S38] F38: Sample, No ACV added, S Aureus	Found in Sample: [S39] F39: Sample, No ACV added, S Aureus	Found in Sample: [S28] F28: Sample, ACV treated, S Aureus	Found in Sample: [S29] F29: Sample, ACV treated, S Aureus	Found in Sample: [S30] F30: Sample, ACV treated, S Aureus	Found in Sample: [S31] F31: Sample, ACV treated, S Aureus	Found in Sample: [S32] F32: Sample, ACV treated, S Aureus	Found in Sample: [S33] F33: Sample, ACV treated, S Aureus	Found in Sample: [S34] F34: Sample, ACV treated, S Aureus	Found in Sample: [S35] F35: Sample, ACV treated, S Aureus	Found in Sample: [S26] F26: Sample, ACV treated, S Aureus	Found in Sample: [S27] F27: Sample, ACV treated, S Aureus	Found in Sample: [S36] F36: Sample, ACV treated, S Aureus	Found in Sample: [S5] F5: Sample, ACV treated, E Coli
FALSE	High	Master Protein	Q2G1D8	Formate acetyltransferase OS=Staphylococcus aureus (strain NCTC 8325) GN=pflB PE=3 SV=1	0	461.106	73.5648	51	528	49	1	749	84.8	5.48	High	High	High	High	High	High	High	High	High	High	High	High	High	Not Found	Not Found	Not Found	Not Found	Not Found	Not Found	Not Found	Not Found	Not Found	Not Found	High	Not Found
FALSE	High	Master Protein	A7WYX4	Elongation factor G OS=Staphylococcus aureus (strain Mu3 / ATCC 700698) GN=fusA PE=3 SV=1	0	242.679	57.4315	29	226	29	1	693	76.6	4.88	High	High	High	High	High	High	High	High	High	High	High	High	High	Not Found	Not Found	Not Found	Not Found	Not Found	Not Found	Not Found	Not Found	Not Found	Not Found	High	Not Found
FALSE	High	Master Protein	Q2FJ92	Elongation factor Tu OS=Staphylococcus aureus (strain USA300) GN=tuf PE=3 SV=1	0	395.027	76.9036	26	452	23	1	394	43.1	4.86	High	High	High	High	High	High	High	High	High	High	High	High	High	Not Found	Not Found	Not Found	Not Found	Not Found	Not Found	Not Found	Not Found	Not Found	Not Found	High	Not Found
FALSE	High	Master Protein	Q6GDG7	Arginine deiminase OS=Staphylococcus aureus (strain MRSA252) GN=arcA PE=3 SV=1	0	162.353	67.6399	24	157	24	1	411	46.9	5.25	High	High	High	High	High	High	High	High	High	High	High	High	High	Not Found	Not Found	Not Found	Not Found	Not Found	Not Found	Not Found	Not Found	Not Found	Not Found	Not Found	Not Found
FALSE	High	Master Protein	P45554	Chaperone protein DnaK OS=Staphylococcus aureus GN=dnaK PE=3 SV=1	0	159.642	45.5738	24	135	21	1	610	66.3	4.75	High	High	High	High	High	Not Found	High	High	High	High	High	High	High	Not Found	Not Found	Not Found	Not Found	Not Found	Not Found	Not Found	Not Found	Not Found	Not Found	Not Found	Not Found
FALSE	High	Master Protein	Q2YTE3	Pyruvate kinase OS=Staphylococcus aureus (strain bovine RF122 / ET3-1) GN=pyk PE=3 SV=1	0	194.156	57.6068	24	168	24	1	585	63.1	5.35	High	High	High	High	High	High	High	High	High	High	High	High	High	Not Found	Not Found	Not Found	Not Found	Not Found	Not Found	Not Found	Not Found	Not Found	Not Found	Not Found	Not Found
FALSE	High	Master Protein	Q6GDJ6	Probable malate:quinone oxidoreductase 2 OS=Staphylococcus aureus (strain MRSA252) GN=mqo2 PE=3 SV=1	0	167.619	58.0321	22	131	22	1	498	56	6.55	High	High	High	High	High	High	High	High	High	High	High	High	High	Not Found	Not Found	Not Found	Not Found	Not Found	Not Found	Not Found	Not Found	Not Found	Not Found	High	Not Found
FALSE	High	Master Protein	P60285	DNA-directed RNA polymerase subunit beta' OS=Staphylococcus aureus (strain N315) GN=rpoC PE=1 SV=1	0	75.763	22.2038	21	71	15	1	1207	135.3	6.95	High	Not Found	Not Found	High	High	High	High	High	High	High	High	Not Found	Not Found	Not Found	Not Found	Not Found	Not Found	Not Found	Not Found	Not Found	Not Found	Not Found	Not Found	Not Found	Not Found
FALSE	High	Master Protein	Q8NXU1	Alcohol dehydrogenase OS=Staphylococcus aureus (strain MW2) GN=adh PE=3 SV=1	0	232.033	67.8571	21	247	21	1	336	36	5.52	High	High	High	High	High	High	High	High	High	High	High	High	High	Not Found	Not Found	Not Found	Not Found	Not Found	Not Found	Not Found	Not Found	Not Found	Not Found	High	Not Found
FALSE	High	Master Protein	P0A037	Glyceraldehyde-3-phosphate dehydrogenase 1 OS=Staphylococcus aureus (strain MW2) GN=gapA1 PE=3 SV=1	0	209.439	84.5238	20	186	20	1	336	36.3	5.05	High	High	High	High	High	High	High	High	High	High	High	High	High	Not Found	Not Found	Not Found	Not Found	Not Found	Not Found	Not Found	Not Found	Not Found	Not Found	Not Found	Not Found
FALSE	High	Master Protein	A1AIG0	DNA-directed RNA polymerase subunit beta' OS=Escherichia coli O1:K1 / APEC GN=rpoC PE=3 SV=1	0	103.812	17.9815	19	60	16	1	1407	155.1	7.08	Not Found	Not Found	Not Found	Not Found	Not Found	Not Found	Not Found	Not Found	Not Found	Not Found	Not Found	Not Found	Not Found	Not Found	Not Found	Not Found	Not Found	Not Found	Not Found	Not Found	Not Found	Not Found	Not Found	Not Found	Not Found	Not Found	Not Found	Not Found	Not Found	Not Found	Not Found	Not Found	Not Found	Not Found	Not Found
FALSE	High	Master Protein	P66963	Transketolase OS=Staphylococcus aureus (strain MW2) GN=tkt PE=3 SV=1	0	134.441	37.4622	19	108	19	1	662	72.2	5.06	High	High	High	High	High	High	High	High	High	High	High	High	High	Not Found	Not Found	Not Found	Not Found	Not Found	Not Found	Not Found	Not Found	Not Found	Not Found	Not Found	Not Found
FALSE	High	Master Protein	P0AG67	30S ribosomal protein S1 OS=Escherichia coli (strain K12) GN=rpsA PE=1 SV=1	0	131.605	33.3932	19	176	19	1	557	61.1	4.98	Not Found	Not Found	Not Found	Not Found	Not Found	Not Found	Not Found	Not Found	Not Found	Not Found	Not Found	Not Found	Not Found	Not Found	Not Found	Not Found	Not Found	Not Found	Not Found	Not Found	Not Found	Not Found	Not Found	Not Found	Not Found	Not Found	Not Found	Not Found	Not Found	Not Found	Not Found	Not Found	Not Found	Not Found	Not Found
FALSE	High	Master Protein	P64078	Enolase OS=Staphylococcus aureus (strain Mu50 / ATCC 700699) GN=eno PE=3 SV=1	0	178.573	48.8479	19	199	19	1	434	47.1	4.65	High	High	High	High	High	High	High	High	High	High	High	High	High	Not Found	Not Found	Not Found	Not Found	Not Found	Not Found	Not Found	Not Found	Not Found	Not Found	High	Not Found
FALSE	High	Master Protein	Q2FDV8	ATP-dependent Clp protease ATP-binding subunit ClpL OS=Staphylococcus aureus (strain USA300) GN=clpL PE=3 SV=1	0	100.346	39.515	18	58	18	1	701	77.8	5.02	High	High	High	High	High	Not Found	High	High	High	High	High	Not Found	High	Not Found	Not Found	Not Found	Not Found	Not Found	Not Found	Not Found	Not Found	Not Found	Not Found	Not Found	Not Found
FALSE	High	Master Protein	A5ISE1	Elongation factor Ts OS=Staphylococcus aureus (strain JH9) GN=tsf PE=3 SV=1	0	206.454	72.6962	18	175	18	1	293	32.5	5.24	High	High	High	High	High	High	High	High	High	High	High	High	High	Not Found	Not Found	Not Found	Not Found	Not Found	Not Found	Not Found	Not Found	Not Found	Not Found	High	Not Found
FALSE	High	Master Protein	A1AGM6	Elongation factor Tu 1 OS=Escherichia coli O1:K1 / APEC GN=tuf1 PE=3 SV=2	0	233.855	52.0305	18	524	16	1	394	43.3	5.45	Not Found	Not Found	Not Found	Not Found	Not Found	Not Found	Not Found	Not Found	Not Found	Not Found	Not Found	Not Found	Not Found	Not Found	Not Found	Not Found	Not Found	Not Found	Not Found	Not Found	Not Found	Not Found	Not Found	Not Found	Not Found	Not Found	Not Found	Not Found	Not Found	High	High	High	Not Found	Not Found	Not Found
FALSE	High	Master Protein	Q6GEX2	ATP synthase subunit beta OS=Staphylococcus aureus (strain MRSA252) GN=atpD PE=3 SV=1	0	129.904	48.2979	17	124	17	1	470	51.4	4.82	High	High	High	High	High	High	High	High	High	High	High	High	High	Not Found	Not Found	Not Found	Not Found	Not Found	Not Found	Not Found	Not Found	Not Found	Not Found	High	Not Found
FALSE	High	Master Protein	A1AGM7	Elongation factor G OS=Escherichia coli O1:K1 / APEC GN=fusA PE=3 SV=1	0	165.363	33.8068	17	95	14	1	704	77.5	5.38	Not Found	Not Found	Not Found	Not Found	Not Found	Not Found	Not Found	Not Found	Not Found	Not Found	Not Found	Not Found	Not Found	Not Found	Not Found	Not Found	Not Found	Not Found	Not Found	Not Found	Not Found	Not Found	Not Found	Not Found	Not Found	Not Found	Not Found	Not Found	Not Found	Not Found	Not Found	Not Found	Not Found	Not Found	Not Found
FALSE	High	Master Protein	P09373	Formate acetyltransferase 1 OS=Escherichia coli (strain K12) GN=pflB PE=1 SV=2	0	162.265	26.9737	16	90	13	1	760	85.3	6.01	Not Found	Not Found	Not Found	Not Found	Not Found	Not Found	Not Found	Not Found	Not Found	Not Found	Not Found	Not Found	Not Found	Not Found	Not Found	Not Found	Not Found	Not Found	Not Found	Not Found	Not Found	Not Found	Not Found	Not Found	Not Found	Not Found	Not Found	Not Found	Not Found	Not Found	Not Found	Not Found	Not Found	Not Found	Not Found
FALSE	High	Master Protein	Q6GES3	Glutamine--fructose-6-phosphate aminotransferase [isomerizing] OS=Staphylococcus aureus (strain MRSA252) GN=glmS PE=3 SV=3	0	117.534	34.7754	16	119	16	1	601	65.8	5.03	High	High	High	High	High	High	High	High	High	High	High	High	High	Not Found	Not Found	Not Found	Not Found	Not Found	Not Found	Not Found	Not Found	Not Found	Not Found	High	Not Found
FALSE	High	Master Protein	A7ZVV7	Chaperone protein DnaK OS=Escherichia coli O9:H4 (strain HS) GN=dnaK PE=3 SV=1	0	154.502	33.5423	15	118	14	1	638	69.1	4.97	Not Found	Not Found	Not Found	Not Found	Not Found	Not Found	Not Found	Not Found	Not Found	Not Found	Not Found	Not Found	Not Found	Not Found	Not Found	Not Found	Not Found	Not Found	Not Found	Not Found	Not Found	Not Found	Not Found	Not Found	Not Found	Not Found	Not Found	Not Found	Not Found	Not Found	Not Found	Not Found	Not Found	Not Found	Not Found
FALSE	High	Master Protein	Q6GBX5	Cysteine synthase OS=Staphylococcus aureus (strain MSSA476) GN=cysK PE=3 SV=1	0	70.489	80.6452	15	64	15	1	310	33	5.45	High	High	High	High	High	High	High	High	High	High	High	High	High	Not Found	Not Found	Not Found	Not Found	Not Found	Not Found	Not Found	Not Found	Not Found	Not Found	Not Found	Not Found
FALSE	High	Master Protein	P0A9Q7	Aldehyde-alcohol dehydrogenase OS=Escherichia coli (strain K12) GN=adhE PE=1 SV=2	0	157.741	27.8339	15	157	15	1	891	96.1	6.79	Not Found	Not Found	Not Found	Not Found	Not Found	Not Found	Not Found	Not Found	Not Found	Not Found	Not Found	Not Found	Not Found	Not Found	Not Found	Not Found	Not Found	Not Found	Not Found	Not Found	Not Found	Not Found	Not Found	Not Found	Not Found	Not Found	Not Found	Not Found	Not Found	Not Found	Not Found	Not Found	Not Found	Not Found	Not Found
FALSE	High	Master Protein	A5ITK0	Trigger factor OS=Staphylococcus aureus (strain JH9) GN=tig PE=3 SV=1	0	92.51	37.6443	14	48	14	1	433	48.6	4.42	High	Not Found	High	High	High	High	High	High	High	High	High	High	High	Not Found	Not Found	Not Found	Not Found	Not Found	Not Found	Not Found	Not Found	Not Found	Not Found	Not Found	Not Found
FALSE	High	Master Protein	Q2FH00	Alanine dehydrogenase 1 OS=Staphylococcus aureus (strain USA300) GN=ald1 PE=3 SV=1	0	103.952	39.2473	14	89	14	1	372	40.2	5.24	High	High	High	High	High	High	High	High	High	High	High	High	High	Not Found	Not Found	Not Found	Not Found	Not Found	Not Found	Not Found	Not Found	Not Found	Not Found	Not Found	Not Found
FALSE	High	Master Protein	Q2FYJ3	L-threonine dehydratase catabolic TdcB OS=Staphylococcus aureus (strain NCTC 8325) GN=tdcB PE=3 SV=1	0	125.307	56.0694	14	81	14	1	346	37.3	6.54	High	High	High	High	High	Not Found	High	High	High	High	High	High	High	Not Found	Not Found	Not Found	Not Found	Not Found	Not Found	Not Found	Not Found	Not Found	Not Found	Not Found	Not Found
FALSE	High	Master Protein	Q6GDJ7	Fructose-bisphosphate aldolase class 1 OS=Staphylococcus aureus (strain MRSA252) GN=fda PE=3 SV=3	0	75.658	76.0135	13	46	13	1	296	32.9	5.06	High	High	High	High	High	High	High	High	High	High	High	High	Not Found	Not Found	Not Found	Not Found	Not Found	Not Found	Not Found	Not Found	Not Found	Not Found	Not Found	Not Found	Not Found
FALSE	High	Master Protein	A6QJ89	50S ribosomal protein L2 OS=Staphylococcus aureus (strain Newman) GN=rplB PE=3 SV=1	0	94.713	58.1227	13	165	13	1	277	30.1	10.77	High	High	High	High	High	High	High	High	High	High	High	High	High	Not Found	Not Found	Not Found	Not Found	Not Found	Not Found	Not Found	Not Found	Not Found	Not Found	Not Found	Not Found
FALSE	High	Master Protein	B1XDP7	60 kDa chaperonin OS=Escherichia coli (strain K12 / DH10B) GN=groL PE=3 SV=1	0	163.735	30.4745	13	79	13	1	548	57.3	4.94	Not Found	Not Found	Not Found	Not Found	Not Found	Not Found	Not Found	Not Found	Not Found	Not Found	Not Found	Not Found	Not Found	Not Found	Not Found	Not Found	Not Found	Not Found	Not Found	Not Found	Not Found	Not Found	Not Found	Not Found	Not Found	Not Found	Not Found	Not Found	Not Found	Not Found	Not Found	High	Not Found	Not Found	Not Found
FALSE	High	Master Protein	A5ISI2	Glycerol kinase OS=Staphylococcus aureus (strain JH9) GN=glpK PE=3 SV=1	0	56.559	30.5221	13	44	13	1	498	55.6	5.01	High	High	Not Found	High	High	High	Not Found	High	High	High	High	Not Found	Not Found	Not Found	Not Found	Not Found	Not Found	Not Found	Not Found	Not Found	Not Found	Not Found	Not Found	Not Found	Not Found
FALSE	High	Master Protein	A7X5E5	50S ribosomal protein L5 OS=Staphylococcus aureus (strain Mu3 / ATCC 700698) GN=rplE PE=3 SV=1	0	80.891	68.1564	13	68	12	1	179	20.3	9.32	High	High	High	High	High	High	High	High	High	High	High	High	High	Not Found	Not Found	Not Found	Not Found	Not Found	Not Found	Not Found	Not Found	Not Found	Not Found	High	Not Found
FALSE	High	Master Protein	Q6GDK1	L-lactate dehydrogenase 2 OS=Staphylococcus aureus (strain MRSA252) GN=ldh2 PE=3 SV=1	0	103.955	47.6489	13	129	13	1	319	34.4	4.93	High	High	High	High	High	High	High	High	High	High	High	High	High	Not Found	Not Found	Not Found	Not Found	Not Found	Not Found	Not Found	Not Found	Not Found	Not Found	Not Found	Not Found
FALSE	High	Master Protein	Q2YXR5	Aerobic glycerol-3-phosphate dehydrogenase OS=Staphylococcus aureus (strain bovine RF122 / ET3-1) GN=glpD PE=3 SV=2	0	90.938	27.289	13	107	13	1	557	62.4	7.03	High	High	High	High	High	High	High	High	High	High	High	High	High	Not Found	Not Found	Not Found	Not Found	Not Found	Not Found	Not Found	Not Found	Not Found	Not Found	Not Found	Not Found
FALSE	High	Master Protein	A8A6J5	ATP synthase subunit beta OS=Escherichia coli O9:H4 (strain HS) GN=atpD PE=3 SV=1	0	127.6	41.5217	13	90	13	1	460	50.3	5.01	Not Found	Not Found	Not Found	Not Found	Not Found	Not Found	Not Found	Not Found	Not Found	Not Found	Not Found	Not Found	Not Found	Not Found	Not Found	Not Found	Not Found	Not Found	Not Found	Not Found	Not Found	Not Found	Not Found	Not Found	Not Found	Not Found	Not Found	Not Found	Not Found	Not Found	Not Found	Not Found	Not Found	Not Found	Not Found
FALSE	High	Master Protein	Q2YWS3	Glucose-6-phosphate isomerase OS=Staphylococcus aureus (strain bovine RF122 / ET3-1) GN=pgi PE=3 SV=1	0	123.941	48.307	13	52	13	1	443	49.8	4.91	High	High	High	High	High	High	High	High	High	High	High	High	High	Not Found	Not Found	Not Found	Not Found	Not Found	Not Found	Not Found	Not Found	Not Found	Not Found	Not Found	Not Found
FALSE	High	Master Protein	B2TUP1	ATP synthase subunit alpha OS=Shigella boydii serotype 18 (strain CDC 3083-94 / BS512) GN=atpA PE=3 SV=1	0	150.714	33.9181	13	84	13	1	513	55.2	6.13	Not Found	Not Found	Not Found	Not Found	Not Found	Not Found	Not Found	Not Found	Not Found	Not Found	Not Found	Not Found	Not Found	Not Found	Not Found	Not Found	Not Found	Not Found	Not Found	Not Found	Not Found	Not Found	Not Found	Not Found	Not Found	Not Found	Not Found	Not Found	Not Found	Not Found	Not Found	Not Found	Not Found	Not Found	Not Found
FALSE	High	Master Protein	P0A9B3	Glyceraldehyde-3-phosphate dehydrogenase OS=Escherichia coli O6:H1 (strain CFT073 / ATCC 700928 / UPEC) GN=gapA PE=3 SV=2	0	127.438	45.3172	12	128	12	1	331	35.5	7.11	High	Not Found	Not Found	High	Not Found	Not Found	Not Found	Not Found	Not Found	High	Not Found	Not Found	Not Found	Not Found	Not Found	Not Found	Not Found	Not Found	Not Found	Not Found	Not Found	Not Found	Not Found	Not Found	Not Found	Not Found	Not Found	Not Found	Not Found	Not Found	Not Found	Not Found	Not Found	Not Found	Not Found
FALSE	High	Master Protein	Q8FKA7	Trigger factor OS=Escherichia coli O6:H1 (strain CFT073 / ATCC 700928 / UPEC) GN=tig PE=3 SV=1	0	71.555	30.787	12	48	12	1	432	48.2	4.86	Not Found	Not Found	Not Found	Not Found	Not Found	Not Found	Not Found	Not Found	Not Found	Not Found	Not Found	Not Found	Not Found	Not Found	Not Found	Not Found	Not Found	Not Found	Not Found	Not Found	Not Found	Not Found	Not Found	Not Found	Not Found	Not Found	Not Found	Not Found	Not Found	Not Found	Not Found	Not Found	Not Found	Not Found	Not Found
FALSE	High	Master Protein	P0AC39	Aspartate ammonia-lyase OS=Escherichia coli O6:H1 (strain CFT073 / ATCC 700928 / UPEC) GN=aspA PE=3 SV=1	0	106.592	31.1715	12	248	12	1	478	52.3	5.29	Not Found	Not Found	Not Found	Not Found	Not Found	Not Found	Not Found	Not Found	Not Found	Not Found	Not Found	Not Found	Not Found	Not Found	Not Found	Not Found	Not Found	Not Found	Not Found	Not Found	Not Found	Not Found	Not Found	Not Found	Not Found	Not Found	Not Found	Not Found	Not Found	Not Found	Not Found	Not Found	Not Found	Not Found	Not Found
FALSE	High	Master Protein	P0A0E7	Dihydrolipoyl dehydrogenase OS=Staphylococcus aureus (strain MW2) GN=pdhD PE=3 SV=1	0	69.589	36.5385	12	65	12	1	468	49.4	5.02	High	High	High	High	High	High	High	High	High	High	High	High	High	Not Found	Not Found	Not Found	Not Found	Not Found	Not Found	Not Found	Not Found	Not Found	Not Found	Not Found	Not Found
FALSE	High	Master Protein	Q2FJC1	Pyridoxal 5'-phosphate synthase subunit PdxS OS=Staphylococcus aureus (strain USA300) GN=pdxS PE=3 SV=1	0	94.051	49.1525	12	67	12	1	295	32	5.19	High	High	High	High	High	High	High	High	High	High	High	High	High	Not Found	Not Found	Not Found	Not Found	Not Found	Not Found	Not Found	Not Found	Not Found	Not Found	Not Found	Not Found
FALSE	High	Master Protein	P62399	50S ribosomal protein L5 OS=Escherichia coli (strain K12) GN=rplE PE=1 SV=2	0	119.992	63.6872	12	160	11	1	179	20.3	9.48	Not Found	Not Found	Not Found	Not Found	Not Found	Not Found	Not Found	Not Found	Not Found	Not Found	Not Found	Not Found	Not Found	Not Found	Not Found	Not Found	Not Found	Not Found	Not Found	Not Found	Not Found	Not Found	Not Found	Not Found	Not Found	Not Found	Not Found	Not Found	Not Found	Not Found	Not Found	Not Found	Not Found	Not Found	Not Found
FALSE	High	Master Protein	A5IQ96	DNA-directed RNA polymerase subunit beta OS=Staphylococcus aureus (strain JH9) GN=rpoB PE=3 SV=1	0	43.359	12.426	12	35	11	1	1183	133.2	5.03	High	Not Found	Not Found	High	High	Not Found	High	High	High	High	High	High	High	Not Found	Not Found	Not Found	Not Found	Not Found	Not Found	Not Found	Not Found	Not Found	Not Found	Not Found	Not Found
FALSE	High	Master Protein	P65257	L-lactate dehydrogenase 1 OS=Staphylococcus aureus (strain MW2) GN=ldhA PE=3 SV=1	0	73.34	50.7886	12	65	12	1	317	34.5	5.07	High	High	High	High	High	High	High	High	High	High	High	High	High	Not Found	Not Found	Not Found	Not Found	Not Found	Not Found	Not Found	Not Found	Not Found	Not Found	High	Not Found
FALSE	High	Master Protein	P63284	Chaperone protein ClpB OS=Escherichia coli (strain K12) GN=clpB PE=1 SV=1	0	107.806	22.5204	12	67	11	1	857	95.5	5.52	Not Found	Not Found	Not Found	Not Found	Not Found	Not Found	Not Found	Not Found	Not Found	Not Found	Not Found	Not Found	Not Found	Not Found	Not Found	Not Found	Not Found	Not Found	Not Found	Not Found	Not Found	Not Found	Not Found	Not Found	Not Found	Not Found	Not Found	Not Found	Not Found	Not Found	Not Found	Not Found	Not Found	Not Found	Not Found
FALSE	High	Master Protein	P99092	Phosphate acetyltransferase OS=Staphylococcus aureus (strain N315) GN=pta PE=1 SV=1	0	49.566	52.7439	11	42	11	1	328	34.9	4.84	High	High	Not Found	High	High	Not Found	High	High	High	High	High	High	High	Not Found	Not Found	Not Found	Not Found	Not Found	Not Found	Not Found	Not Found	Not Found	Not Found	Not Found	Not Found
FALSE	High	Master Protein	A6U3J0	ATP synthase subunit alpha OS=Staphylococcus aureus (strain JH1) GN=atpA PE=3 SV=1	0	73.935	28.2869	11	116	11	1	502	54.6	5.01	High	High	High	High	High	High	High	High	High	High	High	High	High	Not Found	Not Found	Not Found	Not Found	Not Found	Not Found	Not Found	Not Found	Not Found	Not Found	High	Not Found
FALSE	High	Master Protein	P27302	Transketolase 1 OS=Escherichia coli (strain K12) GN=tktA PE=1 SV=5	0	104.732	25.7919	11	85	11	1	663	72.2	5.67	Not Found	Not Found	Not Found	Not Found	Not Found	Not Found	Not Found	Not Found	Not Found	Not Found	Not Found	Not Found	Not Found	Not Found	Not Found	Not Found	Not Found	Not Found	Not Found	Not Found	Not Found	Not Found	Not Found	Not Found	Not Found	Not Found	Not Found	Not Found	Not Found	Not Found	Not Found	Not Found	Not Found	Not Found	Not Found
FALSE	High	Master Protein	Q2YSF1	Phosphoglycerate kinase OS=Staphylococcus aureus (strain bovine RF122 / ET3-1) GN=pgk PE=3 SV=1	0	85.266	37.8788	11	76	9	1	396	42.6	5.33	High	High	High	High	High	High	High	High	High	High	High	High	High	Not Found	Not Found	Not Found	Not Found	Not Found	Not Found	Not Found	Not Found	Not Found	Not Found	Not Found	Not Found
FALSE	High	Master Protein	A6U188	Translation initiation factor IF-2 OS=Staphylococcus aureus (strain JH1) GN=infB PE=3 SV=1	0	62.344	24.6809	11	45	11	1	705	77.8	5.2	High	High	High	High	High	Not Found	High	High	High	High	High	High	High	Not Found	Not Found	Not Found	Not Found	Not Found	Not Found	Not Found	Not Found	Not Found	Not Found	Not Found	Not Found
FALSE	High	Master Protein	P0AFG9	Pyruvate dehydrogenase E1 component OS=Escherichia coli O157:H7 GN=aceE PE=1 SV=2	0	60.849	19.053	11	43	11	1	887	99.6	5.68	Not Found	Not Found	Not Found	Not Found	Not Found	Not Found	Not Found	Not Found	Not Found	Not Found	Not Found	Not Found	Not Found	Not Found	Not Found	Not Found	Not Found	Not Found	Not Found	Not Found	Not Found	Not Found	Not Found	Not Found	Not Found	Not Found	Not Found	Not Found	Not Found	Not Found	Not Found	Not Found	Not Found	Not Found	Not Found
FALSE	High	Master Protein	Q99TF3	Putative universal stress protein SAV1710 OS=Staphylococcus aureus (strain Mu50 / ATCC 700699) GN=SAV1710 PE=3 SV=1	0	121.831	80.1205	11	105	11	1	166	18.5	5.87	High	High	High	High	High	High	High	High	High	High	High	High	High	Not Found	Not Found	Not Found	Not Found	Not Found	Not Found	Not Found	High	Not Found	Not Found	High	Not Found
FALSE	High	Master Protein	P65635	Dihydrolipoyllysine-residue acetyltransferase component of pyruvate dehydrogenase complex OS=Staphylococcus aureus (strain Mu50 / ATCC 700699) GN=pdhC PE=3 SV=1	0	61.775	40.4651	11	67	11	1	430	46.3	5	Not Found	High	High	High	High	Not Found	High	High	High	High	High	High	High	Not Found	Not Found	Not Found	Not Found	Not Found	Not Found	Not Found	Not Found	Not Found	Not Found	Not Found	Not Found
FALSE	High	Master Protein	P66553	30S ribosomal protein S3 OS=Staphylococcus aureus (strain N315) GN=rpsC PE=1 SV=1	0	110.982	56.2212	11	136	11	1	217	24.1	9.76	High	High	High	High	High	High	High	High	High	High	High	High	High	Not Found	Not Found	Not Found	Not Found	Not Found	Not Found	Not Found	Not Found	Not Found	Not Found	Not Found	Not Found
FALSE	High	Master Protein	Q2YWA6	1-pyrroline-5-carboxylate dehydrogenase OS=Staphylococcus aureus (strain bovine RF122 / ET3-1) GN=rocA PE=3 SV=1	0	80.356	32.2957	11	73	11	1	514	56.8	5.1	High	High	High	High	High	High	High	High	High	High	High	High	High	Not Found	Not Found	Not Found	Not Found	Not Found	Not Found	Not Found	Not Found	Not Found	Not Found	Not Found	Not Found
FALSE	High	Master Protein	A8Z2N6	30S ribosomal protein S4 OS=Staphylococcus aureus (strain USA300 / TCH1516) GN=rpsD PE=3 SV=1	0	86.67	57.5	11	117	11	1	200	23	10.02	High	High	High	High	High	High	High	High	High	High	High	High	High	Not Found	Not Found	Not Found	Not Found	Not Found	Not Found	Not Found	Not Found	Not Found	Not Found	High	Not Found
FALSE	High	Master Protein	P68822	Triosephosphate isomerase OS=Staphylococcus aureus (strain Mu50 / ATCC 700699) GN=tpiA PE=3 SV=1	0	59.833	59.2885	11	43	11	1	253	27.2	4.87	High	High	High	High	High	High	Not Found	High	High	High	High	Not Found	Not Found	Not Found	Not Found	Not Found	Not Found	Not Found	Not Found	Not Found	Not Found	Not Found	Not Found	Not Found	Not Found
FALSE	High	Master Protein	Q5HGH6	30S ribosomal protein S2 OS=Staphylococcus aureus (strain COL) GN=rpsB PE=3 SV=1	0	76.575	59.6899	11	89	11	1	258	29.4	5.4	High	High	High	High	High	High	High	High	High	High	High	High	High	Not Found	Not Found	Not Found	Not Found	Not Found	Not Found	Not Found	Not Found	Not Found	Not Found	Not Found	Not Found
FALSE	High	Master Protein	Q6GA26	Cell division protein FtsZ OS=Staphylococcus aureus (strain MSSA476) GN=ftsZ PE=3 SV=1	0	94.416	49.2308	11	81	11	1	390	41	4.98	High	High	High	High	High	Not Found	High	High	High	High	High	High	High	Not Found	Not Found	Not Found	Not Found	Not Found	Not Found	Not Found	Not Found	Not Found	Not Found	Not Found	Not Found
FALSE	High	Master Protein	P0A799	Phosphoglycerate kinase OS=Escherichia coli (strain K12) GN=pgk PE=1 SV=2	0	61.985	27.3902	10	55	10	1	387	41.1	5.22	Not Found	Not Found	Not Found	Not Found	Not Found	Not Found	Not Found	Not Found	Not Found	Not Found	Not Found	Not Found	Not Found	Not Found	Not Found	Not Found	Not Found	Not Found	Not Found	Not Found	Not Found	Not Found	Not Found	Not Found	Not Found	Not Found	Not Found	Not Found	Not Found	Not Found	Not Found	Not Found	Not Found	Not Found	Not Found
FALSE	High	Master Protein	P0A7R4	50S ribosomal protein L9 OS=Shigella flexneri GN=rplI PE=3 SV=1	0	80.891	69.1275	10	120	10	1	149	15.8	6.58	Not Found	Not Found	Not Found	Not Found	Not Found	Not Found	Not Found	Not Found	Not Found	Not Found	Not Found	Not Found	Not Found	Not Found	Not Found	Not Found	Not Found	Not Found	Not Found	Not Found	Not Found	Not Found	Not Found	Not Found	Not Found	Not Found	Not Found	Not Found	Not Found	Not Found	Not Found	Not Found	Not Found	Not Found	Not Found
FALSE	High	Master Protein	P67478	Fructose-bisphosphate aldolase OS=Staphylococcus aureus (strain MW2) GN=fba PE=3 SV=1	0	67.14	53.4965	10	62	10	1	286	30.8	5.1	High	High	High	High	High	High	High	High	High	High	High	High	High	Not Found	Not Found	Not Found	Not Found	Not Found	Not Found	Not Found	Not Found	Not Found	Not Found	Not Found	Not Found
FALSE	High	Master Protein	A6QHP5	Acetate kinase OS=Staphylococcus aureus (strain Newman) GN=ackA PE=3 SV=1	0	64.028	32.25	10	118	10	1	400	44	6	High	High	High	High	High	High	High	High	High	High	High	High	High	Not Found	Not Found	Not Found	Not Found	Not Found	Not Found	Not Found	Not Found	Not Found	Not Found	Not Found	Not Found
FALSE	High	Master Protein	Q6GI31	Bifunctional autolysin OS=Staphylococcus aureus (strain MRSA252) GN=atl PE=3 SV=1	0	38.832	13.206	10	24	10	1	1257	137.4	9.61	Not Found	Not Found	Not Found	High	High	Not Found	High	High	High	High	High	Not Found	Not Found	Not Found	Not Found	Not Found	Not Found	Not Found	Not Found	Not Found	Not Found	Not Found	Not Found	Not Found	Not Found
FALSE	High	Master Protein	Q7A466	50S ribosomal protein L6 OS=Staphylococcus aureus (strain N315) GN=rplF PE=1 SV=1	0	61.272	69.1011	10	54	10	1	178	19.8	9.54	High	High	High	High	High	High	High	High	High	High	High	High	High	Not Found	Not Found	Not Found	Not Found	Not Found	Not Found	Not Found	Not Found	Not Found	Not Found	High	Not Found
FALSE	High	Master Protein	P69910	Glutamate decarboxylase beta OS=Escherichia coli (strain K12) GN=gadB PE=1 SV=1	0	132	34.3348	10	149	10	1	466	52.6	5.49	Not Found	Not Found	Not Found	Not Found	Not Found	Not Found	Not Found	Not Found	Not Found	Not Found	Not Found	Not Found	Not Found	Not Found	Not Found	Not Found	Not Found	Not Found	Not Found	Not Found	Not Found	Not Found	Not Found	Not Found	Not Found	Not Found	Not Found	Not Found	Not Found	Not Found	Not Found	Not Found	Not Found	Not Found	Not Found
FALSE	High	Master Protein	Q08854	60 kDa chaperonin OS=Staphylococcus aureus GN=groL PE=1 SV=3	0	54.583	26.9017	10	28	10	1	539	57.8	4.75	Not Found	Not Found	Not Found	High	High	Not Found	High	Not Found	High	High	High	High	High	Not Found	Not Found	Not Found	Not Found	Not Found	Not Found	Not Found	Not Found	Not Found	Not Found	Not Found	Not Found
FALSE	High	Master Protein	Q7A473	50S ribosomal protein L13 OS=Staphylococcus aureus (strain N315) GN=rplM PE=1 SV=1	0	83.151	71.0345	10	146	10	1	145	16.3	9.31	High	High	High	High	High	High	High	High	High	High	High	High	High	Not Found	Not Found	Not Found	Not Found	Not Found	Not Found	Not Found	Not Found	Not Found	Not Found	High	Not Found
FALSE	High	Master Protein	Q2FXP7	Threonine--tRNA ligase OS=Staphylococcus aureus (strain NCTC 8325) GN=thrS PE=3 SV=1	0	69.965	28.5271	10	42	10	1	645	74.4	5.39	High	Not Found	High	High	High	Not Found	High	High	High	High	High	High	High	Not Found	Not Found	Not Found	Not Found	Not Found	Not Found	Not Found	Not Found	Not Found	Not Found	Not Found	Not Found
FALSE	High	Master Protein	Q6GDH0	Carbamate kinase 2 OS=Staphylococcus aureus (strain MRSA252) GN=arcC2 PE=3 SV=2	0	56.273	38.6581	9	48	9	1	313	34.3	5.26	High	Not Found	High	High	High	High	High	High	High	High	High	High	High	Not Found	Not Found	Not Found	Not Found	Not Found	Not Found	Not Found	Not Found	Not Found	Not Found	High	Not Found
FALSE	High	Master Protein	A9MSY1	30S ribosomal protein S5 OS=Salmonella paratyphi B (strain ATCC BAA-1250 / SPB7) GN=rpsE PE=3 SV=1	0	129.71	62.8743	9	181	9	1	167	17.6	10.11	Not Found	Not Found	Not Found	Not Found	Not Found	Not Found	Not Found	Not Found	Not Found	Not Found	Not Found	Not Found	Not Found	Not Found	Not Found	Not Found	Not Found	Not Found	Not Found	Not Found	Not Found	Not Found	Not Found	Not Found	Not Found	Not Found	Not Found	Not Found	Not Found	Not Found	Not Found	Not Found	Not Found	Not Found	Not Found
FALSE	High	Master Protein	A6QEJ2	50S ribosomal protein L7/L12 OS=Staphylococcus aureus (strain Newman) GN=rplL PE=3 SV=1	0	101.889	75.4098	9	142	9	1	122	12.7	4.65	High	High	High	High	High	High	High	High	High	High	High	High	High	Not Found	Not Found	Not Found	Not Found	Not Found	Not Found	Not Found	Not Found	Not Found	Not Found	Not Found	Not Found
FALSE	High	Master Protein	Q7A5J0	30S ribosomal protein S1 OS=Staphylococcus aureus (strain N315) GN=rpsA PE=1 SV=1	0	62.178	31.7136	9	69	9	1	391	43.3	4.64	High	High	High	High	High	Not Found	High	High	High	High	High	High	High	Not Found	Not Found	Not Found	Not Found	Not Found	Not Found	Not Found	Not Found	Not Found	Not Found	Not Found	Not Found
FALSE	High	Master Protein	Q5HGZ0	Pyruvate dehydrogenase E1 component subunit beta OS=Staphylococcus aureus (strain COL) GN=pdhB PE=3 SV=1	0	69.278	37.8462	9	82	9	1	325	35.2	4.73	High	High	High	High	High	High	High	High	High	High	High	High	High	Not Found	Not Found	Not Found	Not Found	Not Found	Not Found	Not Found	Not Found	Not Found	Not Found	High	Not Found
FALSE	High	Master Protein	Q6GGT8	DNA-binding protein HU OS=Staphylococcus aureus (strain MRSA252) GN=hup PE=3 SV=1	0	104.631	80	9	131	9	1	90	9.6	9.52	High	High	High	High	High	High	High	High	High	High	High	High	High	Not Found	Not Found	Not Found	Not Found	Not Found	Not Found	Not Found	Not Found	Not Found	Not Found	High	Not Found
FALSE	High	Master Protein	P59184	30S ribosomal protein S3 OS=Shigella flexneri GN=rpsC PE=3 SV=1	0	119.624	48.927	9	71	9	1	233	26	10.35	Not Found	Not Found	Not Found	Not Found	Not Found	Not Found	Not Found	Not Found	Not Found	Not Found	Not Found	Not Found	Not Found	Not Found	Not Found	Not Found	Not Found	Not Found	Not Found	Not Found	Not Found	Not Found	Not Found	Not Found	Not Found	Not Found	Not Found	Not Found	Not Found	Not Found	Not Found	Not Found	Not Found	Not Found	Not Found
FALSE	High	Master Protein	Q6G797	DNA-directed RNA polymerase subunit alpha OS=Staphylococcus aureus (strain MSSA476) GN=rpoA PE=3 SV=1	0	47.676	39.4904	9	41	9	1	314	35	4.75	High	Not Found	Not Found	High	High	High	High	High	High	High	High	High	Not Found	Not Found	Not Found	Not Found	Not Found	Not Found	Not Found	Not Found	Not Found	Not Found	Not Found	Not Found	Not Found
FALSE	High	Master Protein	P66871	Succinate--CoA ligase [ADP-forming] subunit beta OS=Staphylococcus aureus (strain Mu50 / ATCC 700699) GN=sucC PE=3 SV=1	0	31.191	27.3196	9	27	9	1	388	42	4.98	High	High	High	High	High	Not Found	High	High	High	High	High	High	High	Not Found	Not Found	Not Found	Not Found	Not Found	Not Found	Not Found	Not Found	Not Found	Not Found	Not Found	Not Found
FALSE	High	Master Protein	A8A6H0	Tryptophanase OS=Escherichia coli O9:H4 (strain HS) GN=tnaA PE=3 SV=1	0	60.179	26.5393	9	40	9	1	471	52.8	6.07	Not Found	Not Found	Not Found	Not Found	Not Found	Not Found	Not Found	Not Found	Not Found	Not Found	Not Found	Not Found	Not Found	Not Found	Not Found	Not Found	Not Found	Not Found	Not Found	Not Found	Not Found	Not Found	Not Found	Not Found	Not Found	Not Found	Not Found	Not Found	Not Found	Not Found	Not Found	Not Found	Not Found	Not Found	Not Found
FALSE	High	Master Protein	P66091	50S ribosomal protein L1 OS=Staphylococcus aureus (strain Mu50 / ATCC 700699) GN=rplA PE=3 SV=1	0	80.715	43.4783	9	46	9	1	230	24.7	9.01	High	High	High	High	High	High	High	High	High	High	High	High	High	Not Found	Not Found	Not Found	Not Found	Not Found	Not Found	Not Found	Not Found	Not Found	Not Found	Not Found	Not Found
FALSE	High	Master Protein	P60890	Glutamine synthetase OS=Staphylococcus aureus (strain Mu50 / ATCC 700699) GN=glnA PE=3 SV=1	0	50.315	27.5785	9	48	9	1	446	50.8	5.2	Not Found	High	High	High	High	High	High	High	High	High	High	High	High	Not Found	Not Found	Not Found	Not Found	Not Found	Not Found	Not Found	Not Found	Not Found	Not Found	Not Found	Not Found
FALSE	High	Master Protein	A8Z340	30S ribosomal protein S5 OS=Staphylococcus aureus (strain USA300 / TCH1516) GN=rpsE PE=3 SV=1	0	66.931	61.4458	8	51	8	1	166	17.7	9.88	High	Not Found	High	High	High	High	High	High	High	High	High	Not Found	Not Found	Not Found	Not Found	Not Found	Not Found	Not Found	Not Found	Not Found	Not Found	Not Found	Not Found	High	Not Found
FALSE	High	Master Protein	B1XDI9	Enolase OS=Escherichia coli (strain K12 / DH10B) GN=eno PE=3 SV=1	0	89.793	24.7685	8	79	3	1	432	45.6	5.48	Not Found	Not Found	Not Found	Not Found	Not Found	Not Found	Not Found	Not Found	Not Found	Not Found	Not Found	Not Found	Not Found	Not Found	Not Found	Not Found	Not Found	Not Found	Not Found	Not Found	Not Found	Not Found	Not Found	Not Found	Not Found	Not Found	Not Found	Not Found	Not Found	Not Found	Not Found	Not Found	Not Found	Not Found	Not Found
FALSE	High	Master Protein	Q6GIV6	HTH-type transcriptional regulator MgrA OS=Staphylococcus aureus (strain MRSA252) GN=mgrA PE=3 SV=3	0	61.078	65.9864	8	47	8	1	147	17.1	7.43	High	High	High	High	High	High	High	High	High	High	High	Not Found	High	Not Found	Not Found	Not Found	Not Found	Not Found	Not Found	Not Found	Not Found	Not Found	Not Found	Not Found	Not Found
FALSE	High	Master Protein	P0A0P7	Alkaline shock protein 23 OS=Staphylococcus aureus (strain MW2) GN=asp23 PE=3 SV=1	0	45.792	63.3136	8	44	8	1	169	19.2	5.2	High	Not Found	Not Found	High	High	Not Found	Not Found	High	Not Found	High	Not Found	Not Found	Not Found	Not Found	Not Found	Not Found	Not Found	Not Found	Not Found	Not Found	Not Found	Not Found	Not Found	Not Found	Not Found
FALSE	High	Master Protein	Q2YVY4	50S ribosomal protein L25 OS=Staphylococcus aureus (strain bovine RF122 / ET3-1) GN=rplY PE=3 SV=1	0	60.861	40.0922	8	74	8	1	217	23.8	4.42	High	High	High	High	High	High	High	High	High	High	High	High	High	Not Found	Not Found	Not Found	Not Found	Not Found	Not Found	Not Found	Not Found	Not Found	Not Found	High	Not Found
FALSE	High	Master Protein	P0A9P1	Dihydrolipoyl dehydrogenase OS=Escherichia coli O6:H1 (strain CFT073 / ATCC 700928 / UPEC) GN=lpdA PE=3 SV=2	0	52.351	25.1055	8	18	8	1	474	50.7	6.15	Not Found	Not Found	Not Found	Not Found	Not Found	Not Found	Not Found	Not Found	Not Found	Not Found	Not Found	Not Found	Not Found	Not Found	Not Found	Not Found	Not Found	Not Found	Not Found	Not Found	Not Found	Not Found	Not Found	Not Found	Not Found	Not Found	Not Found	Not Found	Not Found	Not Found	Not Found	Not Found	Not Found	Not Found	Not Found
FALSE	High	Master Protein	Q5HGZ1	Pyruvate dehydrogenase E1 component subunit alpha OS=Staphylococcus aureus (strain COL) GN=pdhA PE=3 SV=1	0	69.267	33.5135	8	37	8	1	370	41.4	5	High	High	High	High	High	High	High	High	High	High	High	High	High	Not Found	Not Found	Not Found	High	Not Found	Not Found	Not Found	Not Found	Not Found	Not Found	Not Found	Not Found
FALSE	High	Master Protein	Q6GHU0	Thioredoxin OS=Staphylococcus aureus (strain MRSA252) GN=trxA PE=3 SV=1	0	62.961	95.1923	8	35	8	1	104	11.4	4.55	High	High	High	High	High	High	High	Not Found	High	Not Found	Not Found	High	High	Not Found	Not Found	Not Found	Not Found	Not Found	Not Found	Not Found	Not Found	Not Found	Not Found	Not Found	Not Found
FALSE	High	Master Protein	Q6GIC0	Uncharacterized protein SAR0930 OS=Staphylococcus aureus (strain MRSA252) GN=SAR0930 PE=3 SV=1	0	32.816	34.3333	8	10	8	1	300	33.1	5.06	Not Found	Not Found	Not Found	High	High	Not Found	Not Found	Not Found	Not Found	Not Found	High	Not Found	Not Found	Not Found	Not Found	Not Found	Not Found	Not Found	Not Found	Not Found	Not Found	Not Found	Not Found	Not Found	Not Found
FALSE	High	Master Protein	P23538	Phosphoenolpyruvate synthase OS=Escherichia coli (strain K12) GN=ppsA PE=1 SV=5	0	41.763	12.8788	8	24	8	1	792	87.4	5.06	Not Found	Not Found	Not Found	Not Found	Not Found	Not Found	Not Found	Not Found	Not Found	Not Found	Not Found	Not Found	Not Found	Not Found	Not Found	Not Found	Not Found	Not Found	Not Found	Not Found	Not Found	Not Found	Not Found	Not Found	Not Found	Not Found	Not Found	Not Found	Not Found	Not Found	Not Found	Not Found	Not Found	Not Found	Not Found
FALSE	High	Master Protein	B7M5P1	Succinate--CoA ligase [ADP-forming] subunit beta OS=Escherichia coli O8 (strain IAI1) GN=sucC PE=3 SV=1	0	67.427	27.5773	8	46	8	1	388	41.4	5.52	Not Found	Not Found	Not Found	Not Found	Not Found	Not Found	Not Found	Not Found	Not Found	Not Found	Not Found	Not Found	Not Found	Not Found	Not Found	Not Found	Not Found	Not Found	Not Found	Not Found	Not Found	Not Found	Not Found	Not Found	Not Found	Not Found	Not Found	Not Found	Not Found	Not Found	Not Found	Not Found	Not Found	Not Found	Not Found
FALSE	High	Master Protein	Q6GAU2	3-oxoacyl-[acyl-carrier-protein] synthase 2 OS=Staphylococcus aureus (strain MSSA476) GN=fabF PE=3 SV=1	0	50.325	35.0242	8	35	8	1	414	43.7	5.2	High	Not Found	Not Found	High	High	Not Found	High	High	High	High	High	High	High	Not Found	Not Found	Not Found	Not Found	Not Found	Not Found	Not Found	Not Found	Not Found	Not Found	Not Found	Not Found
FALSE	High	Master Protein	P63765	Cell division protein FtsA OS=Staphylococcus aureus (strain N315) GN=ftsA PE=1 SV=1	0	37.924	22.9787	8	23	8	1	470	52.9	4.6	High	High	High	High	High	Not Found	High	High	High	High	High	High	High	Not Found	Not Found	Not Found	Not Found	Not Found	Not Found	Not Found	Not Found	Not Found	Not Found	Not Found	Not Found
FALSE	High	Master Protein	Q2FEP0	50S ribosomal protein L4 OS=Staphylococcus aureus (strain USA300) GN=rplD PE=3 SV=1	0	34.695	48.7923	7	25	7	1	207	22.5	9.91	High	Not Found	High	High	High	Not Found	Not Found	High	Not Found	High	High	Not Found	Not Found	Not Found	Not Found	Not Found	Not Found	Not Found	Not Found	Not Found	Not Found	Not Found	Not Found	High	Not Found
FALSE	High	Master Protein	P0AB71	Fructose-bisphosphate aldolase class 2 OS=Escherichia coli (strain K12) GN=fbaA PE=1 SV=2	0	67.599	30.9192	7	33	7	1	359	39.1	5.86	Not Found	Not Found	Not Found	Not Found	Not Found	Not Found	Not Found	Not Found	Not Found	Not Found	Not Found	Not Found	Not Found	Not Found	Not Found	Not Found	Not Found	Not Found	Not Found	Not Found	Not Found	Not Found	Not Found	Not Found	Not Found	Not Found	Not Found	Not Found	Not Found	Not Found	Not Found	Not Found	Not Found	Not Found	Not Found
FALSE	High	Master Protein	Q2FEZ3	Pyrimidine-nucleoside phosphorylase OS=Staphylococcus aureus (strain USA300) GN=pdp PE=3 SV=2	0	61.129	24.9423	7	45	7	1	433	46.3	5.11	High	High	High	High	High	Not Found	High	High	High	High	High	High	High	Not Found	Not Found	Not Found	Not Found	Not Found	Not Found	Not Found	Not Found	Not Found	Not Found	Not Found	Not Found
FALSE	High	Master Protein	P0AC43	Succinate dehydrogenase flavoprotein subunit OS=Escherichia coli O157:H7 GN=sdhA PE=3 SV=1	0	58.161	17.0068	7	47	7	1	588	64.4	6.27	Not Found	Not Found	Not Found	Not Found	Not Found	Not Found	Not Found	Not Found	Not Found	Not Found	Not Found	Not Found	Not Found	Not Found	Not Found	Not Found	Not Found	Not Found	Not Found	Not Found	Not Found	Not Found	Not Found	Not Found	Not Found	Not Found	Not Found	Not Found	Not Found	Not Found	Not Found	Not Found	Not Found	Not Found	Not Found
FALSE	High	Master Protein	A7ZXD2	Adenylate kinase OS=Escherichia coli O9:H4 (strain HS) GN=adk PE=3 SV=1	0	32.266	33.6449	7	13	3	1	214	23.6	5.76	Not Found	Not Found	Not Found	Not Found	Not Found	Not Found	Not Found	Not Found	Not Found	Not Found	Not Found	Not Found	Not Found	Not Found	Not Found	Not Found	Not Found	Not Found	Not Found	Not Found	Not Found	Not Found	Not Found	Not Found	Not Found	Not Found	Not Found	Not Found	Not Found	Not Found	Not Found	Not Found	Not Found	Not Found	Not Found
FALSE	High	Master Protein	P99174	Deoxyribose-phosphate aldolase 2 OS=Staphylococcus aureus (strain N315) GN=deoC2 PE=1 SV=1	0	46.185	48.6364	7	24	1	1	220	23.3	4.87	High	Not Found	Not Found	High	Not Found	Not Found	Not Found	Not Found	Not Found	High	Not Found	Not Found	Not Found	Not Found	Not Found	Not Found	Not Found	Not Found	Not Found	Not Found	Not Found	Not Found	Not Found	Not Found	Not Found
FALSE	High	Master Protein	Q6G834	Aspartyl/glutamyl-tRNA(Asn/Gln) amidotransferase subunit B OS=Staphylococcus aureus (strain MSSA476) GN=gatB PE=3 SV=1	0	32.597	21.6842	7	11	7	1	475	53.6	5.14	Not Found	Not Found	High	High	High	Not Found	Not Found	Not Found	Not Found	Not Found	High	Not Found	Not Found	Not Found	Not Found	Not Found	Not Found	Not Found	Not Found	Not Found	Not Found	Not Found	Not Found	Not Found	Not Found
FALSE	High	Master Protein	P0A1V6	Ribose-phosphate pyrophosphokinase OS=Salmonella typhimurium (strain LT2 / SGSC1412 / ATCC 700720) GN=prs PE=3 SV=2	0	47.499	32.381	7	33	7	1	315	34.2	5.44	Not Found	Not Found	Not Found	Not Found	Not Found	Not Found	Not Found	Not Found	Not Found	Not Found	Not Found	Not Found	Not Found	Not Found	Not Found	Not Found	Not Found	Not Found	Not Found	Not Found	Not Found	Not Found	Not Found	Not Found	Not Found	Not Found	Not Found	Not Found	Not Found	Not Found	Not Found	Not Found	Not Found	Not Found	Not Found
FALSE	High	Master Protein	B2TVB6	DNA protection during starvation protein OS=Shigella boydii serotype 18 (strain CDC 3083-94 / BS512) GN=dps PE=3 SV=1	0	113.879	58.0838	7	145	7	1	167	18.7	6.11	Not Found	Not Found	Not Found	Not Found	Not Found	Not Found	Not Found	Not Found	Not Found	Not Found	Not Found	Not Found	Not Found	Not Found	Not Found	Not Found	Not Found	Not Found	Not Found	Not Found	Not Found	Not Found	Not Found	Not Found	Not Found	Not Found	Not Found	Not Found	Not Found	Not Found	Not Found	Not Found	Not Found	Not Found	Not Found
FALSE	High	Master Protein	A7X2X2	UPF0365 protein SAHV_1560 OS=Staphylococcus aureus (strain Mu3 / ATCC 700698) GN=SAHV_1560 PE=3 SV=1	0	48.746	33.4347	7	26	7	1	329	35.2	5.88	High	High	High	High	High	Not Found	High	Not Found	Not Found	High	High	High	High	Not Found	Not Found	Not Found	Not Found	Not Found	Not Found	Not Found	Not Found	Not Found	Not Found	Not Found	Not Found
FALSE	High	Master Protein	P0A8N6	Lysine--tRNA ligase, heat inducible OS=Escherichia coli O157:H7 GN=lysU PE=3 SV=2	0	37.482	18.6139	7	37	6	1	505	57.8	5.24	Not Found	Not Found	Not Found	Not Found	Not Found	Not Found	Not Found	Not Found	Not Found	Not Found	Not Found	Not Found	Not Found	Not Found	Not Found	Not Found	Not Found	Not Found	Not Found	Not Found	Not Found	Not Found	Not Found	Not Found	Not Found	Not Found	Not Found	Not Found	Not Found	Not Found	Not Found	Not Found	Not Found	Not Found	Not Found
FALSE	High	Master Protein	B5YTV3	Phosphoenolpyruvate carboxykinase (ATP) OS=Escherichia coli O157:H7 (strain EC4115 / EHEC) GN=pckA PE=3 SV=1	0	60.828	21.2963	7	44	7	1	540	59.6	5.71	Not Found	Not Found	Not Found	Not Found	Not Found	Not Found	Not Found	Not Found	Not Found	Not Found	Not Found	Not Found	Not Found	Not Found	Not Found	Not Found	Not Found	Not Found	Not Found	Not Found	Not Found	Not Found	Not Found	Not Found	Not Found	Not Found	Not Found	Not Found	Not Found	Not Found	Not Found	Not Found	Not Found	Not Found	Not Found
FALSE	High	Master Protein	A8A5C2	50S ribosomal protein L2 OS=Escherichia coli O9:H4 (strain HS) GN=rplB PE=3 SV=1	0	77.295	25.641	7	77	7	1	273	29.8	10.93	Not Found	Not Found	Not Found	Not Found	Not Found	Not Found	Not Found	Not Found	Not Found	Not Found	Not Found	Not Found	Not Found	Not Found	Not Found	Not Found	Not Found	Not Found	Not Found	Not Found	Not Found	Not Found	Not Found	Not Found	Not Found	Not Found	Not Found	Not Found	Not Found	Not Found	Not Found	Not Found	Not Found	Not Found	Not Found
FALSE	High	Master Protein	A8A5C5	50S ribosomal protein L3 OS=Escherichia coli O9:H4 (strain HS) GN=rplC PE=3 SV=1	0	54.747	36.3636	7	39	7	1	209	22.2	9.91	Not Found	Not Found	Not Found	Not Found	Not Found	Not Found	Not Found	Not Found	Not Found	Not Found	Not Found	Not Found	Not Found	Not Found	Not Found	Not Found	Not Found	Not Found	Not Found	Not Found	Not Found	Not Found	Not Found	Not Found	Not Found	Not Found	Not Found	Not Found	Not Found	Not Found	Not Found	Not Found	Not Found	Not Found	Not Found
FALSE	High	Master Protein	P61108	Deoxyribose-phosphate aldolase 1 OS=Staphylococcus aureus (strain Mu50 / ATCC 700699) GN=deoC1 PE=3 SV=1	0	44.661	48.6364	7	21	1	1	220	23.5	4.83	Not Found	Not Found	Not Found	High	Not Found	Not Found	Not Found	Not Found	Not Found	Not Found	Not Found	Not Found	Not Found	Not Found	Not Found	Not Found	Not Found	Not Found	Not Found	Not Found	Not Found	Not Found	Not Found	Not Found	Not Found
FALSE	High	Master Protein	Q6G7J8	Uracil phosphoribosyltransferase OS=Staphylococcus aureus (strain MSSA476) GN=upp PE=3 SV=1	0	37.596	37.799	7	27	7	1	209	23	6.55	High	High	Not Found	High	High	High	High	High	High	High	High	High	High	Not Found	Not Found	Not Found	Not Found	Not Found	Not Found	Not Found	Not Found	Not Found	Not Found	Not Found	Not Found
FALSE	High	Master Protein	A7ZWB5	30S ribosomal protein S2 OS=Escherichia coli O9:H4 (strain HS) GN=rpsB PE=3 SV=1	0	72.683	33.61	7	104	7	1	241	26.7	7.14	Not Found	Not Found	Not Found	Not Found	Not Found	Not Found	Not Found	Not Found	Not Found	Not Found	Not Found	Not Found	Not Found	Not Found	Not Found	Not Found	Not Found	Not Found	Not Found	Not Found	Not Found	Not Found	Not Found	Not Found	Not Found	Not Found	Not Found	Not Found	Not Found	Not Found	Not Found	Not Found	Not Found	Not Found	Not Found
FALSE	High	Master Protein	Q5HHR8	Ribosome hibernation promotion factor OS=Staphylococcus aureus (strain COL) GN=hpf PE=3 SV=1	0	40.27	42.1053	7	30	7	1	190	22.2	5.29	High	High	High	High	High	High	High	High	High	High	High	High	High	Not Found	Not Found	Not Found	Not Found	Not Found	Not Found	Not Found	Not Found	Not Found	Not Found	High	Not Found
FALSE	High	Master Protein	Q3Z606	Transaldolase 1 OS=Shigella sonnei (strain Ss046) GN=tal1 PE=3 SV=1	0	39.878	32.4921	7	29	7	1	317	35.2	5.21	Not Found	Not Found	Not Found	Not Found	Not Found	Not Found	Not Found	Not Found	Not Found	Not Found	Not Found	Not Found	Not Found	Not Found	Not Found	Not Found	Not Found	Not Found	Not Found	Not Found	Not Found	Not Found	Not Found	Not Found	Not Found	Not Found	Not Found	Not Found	Not Found	Not Found	Not Found	Not Found	Not Found	Not Found	Not Found
FALSE	High	Master Protein	Q1R613	50S ribosomal protein L16 OS=Escherichia coli (strain UTI89 / UPEC) GN=rplP PE=3 SV=1	0	65.193	49.2647	7	37	7	1	136	15.3	11.22	Not Found	Not Found	Not Found	Not Found	Not Found	Not Found	Not Found	Not Found	Not Found	Not Found	Not Found	Not Found	Not Found	Not Found	Not Found	Not Found	Not Found	Not Found	Not Found	Not Found	Not Found	Not Found	Not Found	Not Found	Not Found	Not Found	Not Found	Not Found	Not Found	Not Found	Not Found	Not Found	Not Found	Not Found	Not Found
FALSE	High	Master Protein	B7NDR8	30S ribosomal protein S4 OS=Escherichia coli O17:K52:H18 (strain UMN026 / ExPEC) GN=rpsD PE=3 SV=1	0	99.59	32.0388	7	69	7	1	206	23.5	10.05	Not Found	Not Found	Not Found	Not Found	Not Found	Not Found	Not Found	Not Found	Not Found	Not Found	Not Found	Not Found	Not Found	Not Found	Not Found	Not Found	Not Found	Not Found	Not Found	Not Found	Not Found	Not Found	Not Found	Not Found	Not Found	Not Found	Not Found	Not Found	Not Found	Not Found	Not Found	Not Found	Not Found	Not Found	Not Found
FALSE	High	Master Protein	A6TGP0	DNA-directed RNA polymerase subunit beta OS=Klebsiella pneumoniae subsp. pneumoniae (strain ATCC 700721 / MGH 78578) GN=rpoB PE=3 SV=2	0	44.658	7.1535	7	9	6	1	1342	150.4	5.29	Not Found	Not Found	Not Found	Not Found	Not Found	Not Found	Not Found	Not Found	Not Found	Not Found	Not Found	Not Found	Not Found	Not Found	Not Found	Not Found	Not Found	Not Found	Not Found	Not Found	Not Found	Not Found	Not Found	Not Found	Not Found	Not Found	Not Found	Not Found	Not Found	Not Found	Not Found	Not Found	Not Found	Not Found	Not Found
FALSE	High	Master Protein	P66866	Succinate--CoA ligase [ADP-forming] subunit alpha OS=Staphylococcus aureus (strain Mu50 / ATCC 700699) GN=sucD PE=3 SV=1	0	34.987	36.0927	7	25	7	1	302	31.5	5.67	High	High	High	High	High	High	High	High	Not Found	High	High	High	High	Not Found	Not Found	Not Found	Not Found	Not Found	Not Found	Not Found	Not Found	Not Found	Not Found	Not Found	Not Found
FALSE	High	Master Protein	A5ITH1	50S ribosomal protein L21 OS=Staphylococcus aureus (strain JH9) GN=rplU PE=3 SV=1	0	46.57	54.902	7	34	7	1	102	11.3	9.85	High	Not Found	Not Found	High	High	High	High	High	High	High	High	Not Found	Not Found	Not Found	Not Found	Not Found	Not Found	Not Found	Not Found	Not Found	Not Found	Not Found	Not Found	Not Found	Not Found
FALSE	High	Master Protein	Q5HDX2	30S ribosomal protein S8 OS=Staphylococcus aureus (strain COL) GN=rpsH PE=3 SV=1	0	59.378	62.8788	7	44	7	1	132	14.8	9.33	High	High	High	High	High	High	High	High	High	High	High	High	High	Not Found	Not Found	Not Found	Not Found	Not Found	Not Found	Not Found	Not Found	Not Found	Not Found	Not Found	Not Found
FALSE	High	Master Protein	A8YZJ1	30S ribosomal protein S6 OS=Staphylococcus aureus (strain USA300 / TCH1516) GN=rpsF PE=3 SV=1	0	57.33	73.4694	7	57	7	1	98	11.6	5.19	High	High	High	High	High	High	High	High	High	High	High	High	High	Not Found	Not Found	Not Found	Not Found	Not Found	Not Found	Not Found	Not Found	Not Found	Not Found	Not Found	Not Found
FALSE	High	Master Protein	Q6GDG8	Ornithine carbamoyltransferase, catabolic OS=Staphylococcus aureus (strain MRSA252) GN=arcB PE=3 SV=1	0	43.599	30.0595	7	27	7	1	336	37.7	5.3	Not Found	High	Not Found	High	High	High	High	High	High	High	Not Found	High	High	Not Found	Not Found	Not Found	Not Found	Not Found	Not Found	Not Found	Not Found	Not Found	Not Found	Not Found	Not Found
FALSE	High	Master Protein	P68785	Ribosome-recycling factor OS=Staphylococcus aureus (strain Mu50 / ATCC 700699) GN=frr PE=3 SV=1	0	43.806	52.7174	7	17	7	1	184	20.3	5.15	High	High	High	High	High	Not Found	Not Found	High	Not Found	High	Not Found	Not Found	Not Found	Not Found	Not Found	Not Found	Not Found	Not Found	Not Found	Not Found	Not Found	Not Found	Not Found	Not Found	Not Found
FALSE	High	Master Protein	Q32JT9	Elongation factor Ts OS=Shigella dysenteriae serotype 1 (strain Sd197) GN=tsf PE=3 SV=1	0	88.547	29.682	7	77	7	1	283	30.4	5.29	Not Found	Not Found	Not Found	Not Found	Not Found	Not Found	Not Found	Not Found	Not Found	Not Found	Not Found	Not Found	Not Found	Not Found	Not Found	Not Found	Not Found	Not Found	Not Found	Not Found	Not Found	Not Found	Not Found	Not Found	Not Found	Not Found	Not Found	Not Found	Not Found	Not Found	Not Found	Not Found	Not Found	Not Found	Not Found
FALSE	High	Master Protein	Q2G247	UPF0478 protein SAOUHSC_01855 OS=Staphylococcus aureus (strain NCTC 8325) GN=SAOUHSC_01855 PE=3 SV=1	0	49.111	50.3067	7	35	7	1	163	18	7.5	High	Not Found	Not Found	High	Not Found	Not Found	Not Found	High	Not Found	High	High	Not Found	Not Found	Not Found	Not Found	Not Found	Not Found	Not Found	Not Found	Not Found	Not Found	Not Found	Not Found	Not Found	Not Found
FALSE	High	Master Protein	Q5HH01	Phosphoenolpyruvate-protein phosphotransferase OS=Staphylococcus aureus (strain COL) GN=ptsI PE=3 SV=1	0	30.144	19.5804	7	9	7	1	572	63.2	4.77	Not Found	Not Found	Not Found	High	High	Not Found	Not Found	Not Found	Not Found	High	Not Found	Not Found	Not Found	Not Found	Not Found	Not Found	Not Found	Not Found	Not Found	Not Found	Not Found	Not Found	Not Found	Not Found	Not Found
FALSE	High	Master Protein	B4T2S2	Adenylosuccinate synthetase OS=Salmonella newport (strain SL254) GN=purA PE=3 SV=1	0	27.466	17.1296	6	17	6	1	432	47.3	5.49	Not Found	Not Found	Not Found	Not Found	Not Found	Not Found	Not Found	Not Found	Not Found	Not Found	Not Found	Not Found	Not Found	Not Found	Not Found	Not Found	Not Found	Not Found	Not Found	Not Found	Not Found	Not Found	Not Found	Not Found	Not Found	Not Found	Not Found	Not Found	Not Found	Not Found	Not Found	Not Found	Not Found	Not Found	Not Found
FALSE	High	Master Protein	P0AFG4	2-oxoglutarate dehydrogenase E1 component OS=Escherichia coli O6:H1 (strain CFT073 / ATCC 700928 / UPEC) GN=sucA PE=3 SV=1	0	26.221	9.86066	6	16	6	1	933	105	6.49	Not Found	Not Found	Not Found	Not Found	Not Found	Not Found	Not Found	Not Found	Not Found	Not Found	Not Found	Not Found	Not Found	Not Found	Not Found	Not Found	Not Found	Not Found	Not Found	Not Found	Not Found	Not Found	Not Found	Not Found	Not Found	Not Found	Not Found	Not Found	Not Found	Not Found	Not Found	Not Found	Not Found	Not Found	Not Found
FALSE	High	Master Protein	B7N6D8	Serine hydroxymethyltransferase OS=Escherichia coli O17:K52:H18 (strain UMN026 / ExPEC) GN=glyA PE=3 SV=1	0	40.203	15.8273	6	34	6	1	417	45.3	6.48	Not Found	Not Found	Not Found	Not Found	Not Found	Not Found	Not Found	Not Found	Not Found	Not Found	Not Found	Not Found	Not Found	Not Found	Not Found	Not Found	Not Found	Not Found	Not Found	Not Found	Not Found	Not Found	Not Found	Not Found	Not Found	Not Found	Not Found	Not Found	Not Found	Not Found	Not Found	Not Found	Not Found	Not Found	Not Found
FALSE	High	Master Protein	P0AGE9	Succinate--CoA ligase [ADP-forming] subunit alpha OS=Escherichia coli (strain K12) GN=sucD PE=1 SV=2	0	42.207	34.2561	6	53	6	1	289	29.8	6.79	Not Found	Not Found	Not Found	Not Found	Not Found	Not Found	Not Found	Not Found	Not Found	Not Found	Not Found	Not Found	Not Found	Not Found	Not Found	Not Found	Not Found	Not Found	Not Found	Not Found	Not Found	Not Found	Not Found	Not Found	Not Found	Not Found	Not Found	Not Found	Not Found	Not Found	Not Found	Not Found	Not Found	Not Found	Not Found
FALSE	High	Master Protein	B7MFA0	50S ribosomal protein L25 OS=Escherichia coli O45:K1 (strain S88 / ExPEC) GN=rplY PE=3 SV=1	0	40.508	53.1915	6	75	6	1	94	10.7	9.6	Not Found	Not Found	Not Found	Not Found	Not Found	Not Found	Not Found	Not Found	Not Found	Not Found	Not Found	Not Found	Not Found	Not Found	Not Found	Not Found	Not Found	Not Found	Not Found	Not Found	Not Found	Not Found	Not Found	Not Found	Not Found	Not Found	Not Found	Not Found	Not Found	Not Found	Not Found	Not Found	Not Found	Not Found	Not Found
FALSE	High	Master Protein	B9DKV6	30S ribosomal protein S7 OS=Staphylococcus carnosus (strain TM300) GN=rpsG PE=3 SV=1	0	40.064	37.1795	6	43	1	1	156	17.8	9.98	Not Found	Not Found	Not Found	High	Not Found	Not Found	Not Found	Not Found	Not Found	Not Found	Not Found	Not Found	Not Found	Not Found	Not Found	Not Found	Not Found	Not Found	Not Found	Not Found	Not Found	Not Found	Not Found	Not Found	Not Found
FALSE	High	Master Protein	B7LRS1	50S ribosomal protein L6 OS=Escherichia fergusonii (strain ATCC 35469 / DSM 13698 / CDC 0568-73) GN=rplF PE=3 SV=1	0	52.297	39.548	6	112	6	1	177	18.9	9.7	Not Found	Not Found	Not Found	Not Found	Not Found	Not Found	Not Found	Not Found	Not Found	Not Found	Not Found	Not Found	Not Found	Not Found	Not Found	Not Found	Not Found	Not Found	Not Found	Not Found	Not Found	Not Found	Not Found	Not Found	Not Found	Not Found	Not Found	Not Found	Not Found	Not Found	Not Found	Not Found	Not Found	Not Found	Not Found
FALSE	High	Master Protein	A7WZP8	Protein translocase subunit SecA 1 OS=Staphylococcus aureus (strain Mu3 / ATCC 700698) GN=secA1 PE=3 SV=1	0	16.966	9.72716	6	7	6	1	843	95.9	5.24	Not Found	Not Found	Not Found	High	Not Found	Not Found	Not Found	Not Found	Not Found	Not Found	High	Not Found	Not Found	Not Found	Not Found	Not Found	Not Found	Not Found	Not Found	Not Found	Not Found	Not Found	Not Found	Not Found	Not Found
FALSE	High	Master Protein	P65753	Probable manganese-dependent inorganic pyrophosphatase OS=Staphylococcus aureus (strain N315) GN=ppaC PE=1 SV=1	0	29.837	23.6246	6	21	6	1	309	34	4.86	High	Not Found	Not Found	High	High	High	High	High	High	High	Not Found	Not Found	Not Found	Not Found	Not Found	Not Found	Not Found	Not Found	Not Found	Not Found	Not Found	Not Found	Not Found	Not Found	Not Found
FALSE	High	Master Protein	P0A0F7	50S ribosomal protein L15 OS=Staphylococcus aureus (strain MW2) GN=rplO PE=3 SV=1	0	56.033	36.3014	6	44	6	1	146	15.6	10.29	High	High	High	High	High	High	High	High	High	High	High	High	High	Not Found	Not Found	Not Found	Not Found	Not Found	Not Found	Not Found	Not Found	Not Found	Not Found	Not Found	Not Found
FALSE	High	Master Protein	Q2YTI5	Putative dipeptidase SAB1611c OS=Staphylococcus aureus (strain bovine RF122 / ET3-1) GN=SAB1611c PE=3 SV=1	0	18.851	18.1237	6	10	6	1	469	52.8	4.72	High	Not Found	Not Found	High	High	Not Found	High	Not Found	Not Found	Not Found	Not Found	Not Found	Not Found	Not Found	Not Found	Not Found	Not Found	Not Found	Not Found	Not Found	Not Found	Not Found	Not Found	Not Found	Not Found
FALSE	High	Master Protein	P66616	30S ribosomal protein S7 OS=Staphylococcus aureus (strain N315) GN=rpsG PE=1 SV=1	0	50.691	37.1795	6	67	1	1	156	17.8	9.98	Not Found	High	High	High	High	High	High	High	High	High	High	High	High	Not Found	Not Found	Not Found	Not Found	Not Found	Not Found	Not Found	Not Found	Not Found	Not Found	High	Not Found
FALSE	High	Master Protein	P17169	Glutamine--fructose-6-phosphate aminotransferase [isomerizing] OS=Escherichia coli (strain K12) GN=glmS PE=1 SV=4	0	48.409	17.2414	6	24	6	1	609	66.9	5.87	Not Found	Not Found	Not Found	Not Found	Not Found	Not Found	Not Found	Not Found	Not Found	Not Found	Not Found	Not Found	Not Found	Not Found	Not Found	Not Found	Not Found	Not Found	Not Found	Not Found	Not Found	Not Found	Not Found	Not Found	Not Found	Not Found	Not Found	Not Found	Not Found	Not Found	Not Found	Not Found	Not Found	Not Found	Not Found
FALSE	High	Master Protein	P0A6A3	Acetate kinase OS=Escherichia coli (strain K12) GN=ackA PE=1 SV=1	0	52.85	27	6	20	6	1	400	43.3	6.28	Not Found	Not Found	Not Found	Not Found	Not Found	Not Found	Not Found	Not Found	Not Found	Not Found	Not Found	Not Found	Not Found	Not Found	Not Found	Not Found	Not Found	Not Found	Not Found	Not Found	Not Found	Not Found	Not Found	Not Found	Not Found	Not Found	Not Found	Not Found	Not Found	Not Found	Not Found	Not Found	Not Found	Not Found	Not Found
FALSE	High	Master Protein	Q2YSD6	ATP-dependent Clp protease ATP-binding subunit ClpC OS=Staphylococcus aureus (strain bovine RF122 / ET3-1) GN=clpC PE=3 SV=1	0	19.015	9.9022	6	12	5	1	818	91	5.73	Not Found	Not Found	Not Found	High	Not Found	Not Found	High	Not Found	High	Not Found	High	Not Found	High	Not Found	Not Found	Not Found	Not Found	Not Found	Not Found	Not Found	Not Found	Not Found	Not Found	Not Found	Not Found
FALSE	High	Master Protein	C4ZUH6	30S ribosomal protein S10 OS=Escherichia coli (strain K12 / MC4100 / BW2952) GN=rpsJ PE=3 SV=1	0	57.209	46.6019	6	128	6	1	103	11.7	9.69	Not Found	Not Found	Not Found	Not Found	Not Found	Not Found	Not Found	Not Found	Not Found	Not Found	Not Found	Not Found	Not Found	Not Found	Not Found	Not Found	Not Found	Not Found	Not Found	Not Found	Not Found	Not Found	Not Found	Not Found	Not Found	Not Found	Not Found	Not Found	Not Found	Not Found	Not Found	Not Found	Not Found	Not Found	Not Found
FALSE	High	Master Protein	P66388	30S ribosomal protein S13 OS=Staphylococcus aureus (strain N315) GN=rpsM PE=1 SV=1	0	34.842	42.9752	6	37	6	1	121	13.7	10.42	High	Not Found	Not Found	High	Not Found	Not Found	Not Found	Not Found	Not Found	High	Not Found	Not Found	Not Found	Not Found	Not Found	Not Found	Not Found	Not Found	Not Found	Not Found	Not Found	Not Found	Not Found	Not Found	Not Found
FALSE	High	Master Protein	Q6G8L4	Probable thiol peroxidase OS=Staphylococcus aureus (strain MSSA476) GN=tpx PE=3 SV=1	0	44.663	68.2927	6	19	6	1	164	18	4.75	High	High	Not Found	High	High	High	High	High	High	High	Not Found	High	High	Not Found	Not Found	Not Found	Not Found	Not Found	Not Found	Not Found	Not Found	Not Found	Not Found	High	Not Found
FALSE	High	Master Protein	P63334	6-phosphogluconate dehydrogenase, decarboxylating OS=Staphylococcus aureus (strain N315) GN=gnd PE=1 SV=1	0	28.943	13.8889	6	35	6	1	468	51.8	5.14	High	High	High	High	High	High	High	High	High	High	High	High	High	Not Found	Not Found	Not Found	Not Found	Not Found	Not Found	Not Found	Not Found	Not Found	Not Found	Not Found	Not Found
FALSE	High	Master Protein	A6QHF1	Transcription elongation factor GreA OS=Staphylococcus aureus (strain Newman) GN=greA PE=3 SV=1	0	44.34	67.7215	6	14	6	1	158	17.7	4.59	Not Found	Not Found	Not Found	High	High	High	Not Found	High	High	High	Not Found	Not Found	Not Found	Not Found	Not Found	Not Found	Not Found	Not Found	Not Found	Not Found	Not Found	Not Found	Not Found	Not Found	Not Found
FALSE	High	Master Protein	A9MUB9	Aspartate--tRNA ligase OS=Salmonella paratyphi B (strain ATCC BAA-1250 / SPB7) GN=aspS PE=3 SV=1	0	23.213	15.4237	6	14	6	1	590	65.7	5.68	Not Found	Not Found	Not Found	Not Found	Not Found	Not Found	Not Found	Not Found	Not Found	Not Found	Not Found	Not Found	Not Found	Not Found	Not Found	Not Found	Not Found	Not Found	Not Found	Not Found	Not Found	Not Found	Not Found	Not Found	Not Found	Not Found	Not Found	Not Found	Not Found	Not Found	Not Found	Not Found	Not Found	Not Found	Not Found
FALSE	High	Master Protein	A4IJI2	DNA-directed RNA polymerase subunit beta' OS=Geobacillus thermodenitrificans (strain NG80-2) GN=rpoC PE=3 SV=2	0	23.226	5.42118	6	11	1	1	1199	134.7	8.84	Not Found	Not Found	Not Found	Not Found	Not Found	Not Found	Not Found	Not Found	Not Found	Not Found	Not Found	Not Found	Not Found	Not Found	Not Found	Not Found	Not Found	Not Found	Not Found	Not Found	Not Found	Not Found	Not Found	Not Found	Not Found	Not Found	Not Found	Not Found	Not Found	Not Found	Not Found	Not Found	Not Found	Not Found	Not Found
FALSE	High	Master Protein	A8G9W1	Enolase OS=Serratia proteamaculans (strain 568) GN=eno PE=3 SV=1	0	65.746	21.1137	6	54	1	1	431	45.4	5.38	Not Found	Not Found	Not Found	Not Found	Not Found	Not Found	Not Found	Not Found	Not Found	Not Found	Not Found	Not Found	Not Found	Not Found	Not Found	Not Found	Not Found	Not Found	Not Found	Not Found	Not Found	Not Found	Not Found	Not Found	Not Found	Not Found	Not Found	Not Found	Not Found	Not Found	Not Found	Not Found	Not Found	Not Found	Not Found
FALSE	High	Master Protein	B7MZ55	Glycine dehydrogenase (decarboxylating) OS=Escherichia coli O81 (strain ED1a) GN=gcvP PE=3 SV=1	0	18.415	10.3448	6	10	6	1	957	104.2	6	Not Found	Not Found	Not Found	Not Found	Not Found	Not Found	Not Found	Not Found	Not Found	Not Found	Not Found	Not Found	Not Found	Not Found	Not Found	Not Found	Not Found	Not Found	Not Found	Not Found	Not Found	Not Found	Not Found	Not Found	Not Found	Not Found	Not Found	Not Found	Not Found	Not Found	Not Found	Not Found	Not Found	Not Found	Not Found
FALSE	High	Master Protein	A1AJV0	Phosphopentomutase OS=Escherichia coli O1:K1 / APEC GN=deoB PE=3 SV=1	0	27.574	18.6732	5	17	5	1	407	44.4	5.35	Not Found	Not Found	Not Found	Not Found	Not Found	Not Found	Not Found	Not Found	Not Found	Not Found	Not Found	Not Found	Not Found	Not Found	Not Found	Not Found	Not Found	Not Found	Not Found	Not Found	Not Found	Not Found	Not Found	Not Found	Not Found	Not Found	Not Found	Not Found	Not Found	Not Found	Not Found	Not Found	Not Found	Not Found	Not Found
FALSE	High	Master Protein	P65236	Ribose-phosphate pyrophosphokinase OS=Staphylococcus aureus (strain Mu50 / ATCC 700699) GN=prs PE=3 SV=1	0	19.484	26.4798	5	20	5	1	321	35.3	6.25	Not Found	Not Found	Not Found	High	High	Not Found	High	High	High	High	High	Not Found	Not Found	Not Found	Not Found	Not Found	Not Found	Not Found	Not Found	Not Found	Not Found	Not Found	Not Found	Not Found	Not Found
FALSE	High	Master Protein	A5IQ91	50S ribosomal protein L11 OS=Staphylococcus aureus (strain JH9) GN=rplK PE=3 SV=1	0	37.316	42.1429	5	21	5	1	140	14.9	8.98	High	Not Found	Not Found	High	High	Not Found	Not Found	Not Found	Not Found	High	Not Found	Not Found	Not Found	Not Found	Not Found	Not Found	Not Found	Not Found	Not Found	Not Found	Not Found	Not Found	Not Found	Not Found	Not Found
FALSE	High	Master Protein	A7X5F6	50S ribosomal protein L22 OS=Staphylococcus aureus (strain Mu3 / ATCC 700698) GN=rplV PE=3 SV=1	0	26.603	53.8462	5	29	5	1	117	12.8	9.92	High	Not Found	Not Found	High	High	Not Found	High	High	High	High	Not Found	Not Found	Not Found	Not Found	Not Found	Not Found	Not Found	Not Found	Not Found	Not Found	Not Found	Not Found	Not Found	Not Found	Not Found
[truncated: 518 more rows]
[truncated: 5 more columns]

## Sheet: Filtered E coli only
Checked	Protein FDR Confidence	Master	Accession	Description	Exp. q-value	Sum PEP Score	Coverage	# Peptides	# PSMs	# Unique Peptides	# Protein Groups	# AAs	MW [kDa]	calc. pI	Found in Sample: [S17] F17: Sample, No ACV added, E Coli	Found in Sample: [S18] F18: Sample, No ACV added, E Coli	Found in Sample: [S19] F19: Sample, No ACV added, E Coli	Found in Sample: [S20] F20: Sample, No ACV added, E Coli	Found in Sample: [S21] F21: Sample, No ACV added, E Coli	Found in Sample: [S22] F22: Sample, No ACV added, E Coli	Found in Sample: [S23] F23: Sample, No ACV added, E Coli	Found in Sample: [S24] F24: Sample, No ACV added, E Coli	Found in Sample: [S14] F14: Sample, No ACV added, n/a	Found in Sample: [S15] F15: Sample, No ACV added, E Coli	Found in Sample: [S16] F16: Sample, No ACV added, E Coli	Found in Sample: [S1] F1: Sample, No ACV added, E Coli	Found in Sample: [S6] F6: Sample, ACV treated, E Coli	Found in Sample: [S7] F7: Sample, ACV treated, E Coli	Found in Sample: [S8] F8: Sample, ACV treated, E Coli	Found in Sample: [S9] F9: Sample, ACV treated, E Coli	Found in Sample: [S10] F10: Sample, ACV treated, E Coli	Found in Sample: [S11] F11: Sample, ACV treated, E Coli	Found in Sample: [S12] F12: Sample, ACV treated, E Coli	Found in Sample: [S2] F2: Sample, ACV treated, E Coli	Found in Sample: [S3] F3: Sample, ACV treated, E Coli	Found in Sample: [S4] F4: Sample, ACV treated, E Coli	Found in Sample: [S13] F13: Sample, ACV treated, E Coli	Found in Sample: [S25] F25: Sample, ACV treated, S Aureus	Modifications	emPAI	Score Mascot	# Peptides Mascot
[truncated: 672 more rows]
